# Supplementary material for: Bis[6-(3,5-dimethyl-1H-pyrazol-1-yl-κN 2)picolinato-κ2 N,O]manganese(II) bis­(3,5-dinitro­benzoic acid) solvate
Source: Acta Crystallogr Sect E Struct Rep Online. 2008 Jun 7;64(Pt 7):m883. doi: 10.1107/S1600536808016759 (PMC2961712; doi:10.1107/S1600536808016759)
Supplement: Supplementary file 1 [file e-64-0m883-sup1.cif]

##############################################################################
###                                                                        ###
###        Electronic paper (Acta Crystallographica Section E)             ###
###                                                                        ###
##############################################################################
#                                                                            #
# This CIF contains the data in a paper accepted for publication in Acta     #
# Crystallographica Section E. It conforms to the requirements of Notes      #
# for Authors for Section E, and has been peer reviewed under the auspices   #
# of the IUCr Commission on Journals.                                        #
#                                                                            #
# Full details of the Crystallographic Information File format               #
# are given in the paper "The Crystallographic Information File (CIF):       #
# a New Standard Archive File for Crystallography" by S. R. Hall, F. H.      #
# Allen and I. D. Brown [Acta Cryst. (1991), A47, 655-685].                  #
#                                                                            #
# The current version of the core CIF dictionary is obtainable from          #
# ftp://ftp.iucr.org/pub/cif_core.dic. The current version number is 2.4.    #
#                                                                            #
# Software is freely available for graphical display of the structure(s) in  #
# this CIF.  For information consult the CIF home page http://www.iucr.org/  #
# cif/home.html                                                              #
#                                                                            #
# This file may be used for bona fide research purposes within the           #
# scientific community so long as proper attribution is given to the journal # 
# article from which it was obtained.                                        #
#                                                                            #
##############################################################################
                                             
data_I
_audit_creation_method     SHELXL97
_chemical_name_systematic
;
Bis[6-(3,5-dimethyl-1<i>H</i>-pyrazol-1-yl-\kN^2^)picolinato-
\k^2^N,O]manganese(II) bis(3,5-dinitrobenzoic acid) solvate
;
_chemical_name_common     ?
_chemical_formula_moiety     'C22 H20 Mn N6 O4 , 2C7 H4 N2 O6'
_chemical_formula_sum     'C36 H28 Mn N10 O16'
_chemical_formula_iupac     '[Mn (C11 H10 N3 O2)2] , 2C7 H4 N2 O6'
_chemical_formula_weight     911.62
_chemical_melting_point     ?
_symmetry_cell_setting     triclinic
_symmetry_space_group_name_H-M     'P -1'
loop_
    _symmetry_equiv_pos_as_xyz
    'x, y, z'
    '-x, -y, -z'
_cell_length_a     10.4291(10)
_cell_length_b     13.7472(18)
_cell_length_c     15.736(2)
_cell_angle_alpha     69.1800(10)
_cell_angle_beta     88.085(2)
_cell_angle_gamma     67.9680(10)
_cell_volume     1941.7(4)
_cell_formula_units_Z     2
_cell_measurement_reflns_used     4193
_cell_measurement_theta_min     2.3
_cell_measurement_theta_max     27.2
_cell_measurement_temperature     298(2)
_exptl_crystal_description     block
_exptl_crystal_colour     colourless
_exptl_crystal_size_max     0.55
_exptl_crystal_size_mid     0.50
_exptl_crystal_size_min     0.38
_exptl_crystal_density_diffrn     1.559
_exptl_crystal_density_meas     ?
_exptl_crystal_density_method     'not measured'
_exptl_crystal_F_000     934
_exptl_absorpt_coefficient_mu     0.43
_exptl_absorpt_correction_type     multi-scan
_exptl_absorpt_process_details     '(SADABS; Sheldrick, 1996)'
_exptl_absorpt_correction_T_min     0.798
_exptl_absorpt_correction_T_max     0.854
_exptl_special_details
;
;
_diffrn_ambient_temperature     298(2)
_diffrn_radiation_type     MoK\a
_diffrn_radiation_wavelength     0.71073
_diffrn_radiation_source     'fine-focus sealed tube'
_diffrn_radiation_monochromator     graphite
_diffrn_measurement_device_type     'Bruker SMART CCD area-detector'
_diffrn_measurement_method     '\f and \w'
_diffrn_detector_area_resol_mean     ?
_diffrn_reflns_number     10090
_diffrn_reflns_av_R_equivalents     0.029
_diffrn_reflns_av_sigmaI/netI     0.059
_diffrn_reflns_theta_min     1.4
_diffrn_reflns_theta_max     25.0
_diffrn_reflns_theta_full     25.0
_diffrn_measured_fraction_theta_max     0.982
_diffrn_measured_fraction_theta_full     0.982
_diffrn_reflns_limit_h_min     -12
_diffrn_reflns_limit_h_max     12
_diffrn_reflns_limit_k_min     -16
_diffrn_reflns_limit_k_max     16
_diffrn_reflns_limit_l_min     -18
_diffrn_reflns_limit_l_max     17
_diffrn_standards_number     0
_diffrn_standards_interval_count     0
_diffrn_standards_interval_time     ?
_diffrn_standards_decay_%     0
_refine_special_details
;
Refinement of <i>F</i>^2^ against ALL reflections. The weighted <i>R</i>-factor
<i>wR</i> and goodness of fit <i>S</i> are based on <i>F</i>^2^, conventional
<i>R</i>-factors <i>R</i> are based on <i>F</i>, with <i>F</i> set to zero for
negative <i>F</i>^2^. The threshold expression of <i>F</i>^2^ >
\s(<i>F</i>^2^) is used only for calculating <i>R</i>-factors(gt) <i>etc</i>.
and is not relevant to the choice of reflections for refinement.
<i>R</i>-factors based on <i>F</i>^2^ are statistically about twice as large
as those based on <i>F</i>, and <i>R</i>- factors based on ALL data will be
even larger.
;
_reflns_number_total     6713
_reflns_number_gt     4919
_reflns_threshold_expression     I>2\s(I)
_refine_ls_structure_factor_coef     Fsqd
_refine_ls_matrix_type     full
_refine_ls_R_factor_all     0.068
_refine_ls_R_factor_gt     0.045
_refine_ls_wR_factor_gt     0.108
_refine_ls_wR_factor_ref     0.127
_refine_ls_goodness_of_fit_ref     1.03
_refine_ls_restrained_S_all     1.03
_refine_ls_number_reflns     6713
_refine_ls_number_parameters     570
_refine_ls_number_restraints     0
_refine_ls_hydrogen_treatment     constr
_refine_ls_weighting_scheme     calc
_refine_ls_weighting_details
       'calc w = 1/[\s^2^(Fo^2^)+(0.0574P)^2^+0.4835P] where P=(Fo^2^+2Fc^2^)/3'
_atom_sites_solution_hydrogens     geom
_atom_sites_solution_primary     direct
_atom_sites_solution_secondary     difmap
_refine_ls_shift/su_max     0.001
_refine_ls_shift/su_mean     0.000
_refine_diff_density_max     0.31
_refine_diff_density_min     -0.45
_refine_ls_extinction_method     none
_refine_ls_extinction_coef     ?
loop_
    _atom_type_symbol
    _atom_type_description
    _atom_type_scat_dispersion_real
    _atom_type_scat_dispersion_imag
    _atom_type_scat_source
    'C' 'C' 0.0033 0.0016
                         'International Tables Vol C Tables 4.2.6.8 and 6.1.1.4'
    'H' 'H' 0.0000 0.0000
                         'International Tables Vol C Tables 4.2.6.8 and 6.1.1.4'
    'N' 'N' 0.0061 0.0033
                         'International Tables Vol C Tables 4.2.6.8 and 6.1.1.4'
    'O' 'O' 0.0106 0.0060
                         'International Tables Vol C Tables 4.2.6.8 and 6.1.1.4'
    'Mn' 'Mn' 0.3368 0.7283
                         'International Tables Vol C Tables 4.2.6.8 and 6.1.1.4'
_computing_data_collection     'SMART (Siemens, 1996)'
_computing_cell_refinement     'SAINT (Siemens, 1996)'
_computing_data_reduction     'SAINT (Siemens, 1996)'
_computing_structure_solution     'SHELXS97 (Sheldrick, 2008)'
_computing_structure_refinement     'SHELXL97 (Sheldrick, 2008)'
_computing_molecular_graphics     'SHELXTL (Sheldrick, 2008)'
_computing_publication_material     'SHELXTL (Sheldrick, 2008)'
loop_
    _atom_site_type_symbol
    _atom_site_label
    _atom_site_fract_x
    _atom_site_fract_y
    _atom_site_fract_z
    _atom_site_U_iso_or_equiv
    _atom_site_adp_type
    _atom_site_calc_flag
    _atom_site_refinement_flags
    _atom_site_occupancy
    _atom_site_disorder_assembly
    _atom_site_disorder_group
    Mn Mn1 0.63361(4) 0.53951(3) 0.25213(2) 0.03494(14) Uani d . 1 . .
    N N1 0.6091(2) 0.43850(17) 0.39159(13) 0.0313(5) Uani d . 1 . .
    N N2 0.8413(2) 0.38572(18) 0.42839(13) 0.0357(5) Uani d . 1 . .
    N N3 0.8389(2) 0.44519(19) 0.33637(14) 0.0394(6) Uani d . 1 . .
    N N4 0.6159(2) 0.65388(18) 0.10779(13) 0.0326(5) Uani d . 1 . .
    N N5 0.6647(2) 0.50244(18) 0.06512(13) 0.0363(5) Uani d . 1 . .
    N N6 0.6784(2) 0.44054(19) 0.15744(14) 0.0399(6) Uani d . 1 . .
    N N7 0.6338(3) 0.7621(2) 0.67814(18) 0.0599(8) Uani d . 1 . .
    N N8 0.8598(3) 1.0309(2) 0.5605(2) 0.0562(7) Uani d . 1 . .
    N N9 0.1281(4) 1.0940(5) -0.1595(2) 0.0954(14) Uani d . 1 . .
    N N10 0.0870(4) 1.2586(3) 0.0755(3) 0.0849(10) Uani d . 1 . .
    O O1 0.41227(19) 0.57206(16) 0.25620(12) 0.0420(5) Uani d . 1 . .
    O O2 0.2485(2) 0.5314(2) 0.33903(15) 0.0613(6) Uani d . 1 . .
    O O3 0.6057(2) 0.70344(16) 0.25314(12) 0.0451(5) Uani d . 1 . .
    O O4 0.5467(3) 0.88701(18) 0.17175(13) 0.0585(6) Uani d . 1 . .
    O O5 0.6033(3) 1.0434(2) 0.28162(15) 0.0767(8) Uani d . 1 . .
    O O6 0.5769(3) 0.8812(2) 0.33545(14) 0.0712(7) Uani d . 1 . .
    H H6 0.5687 0.8896 0.2814 0.107 Uiso calc R 1 . .
    O O7 0.5504(4) 0.7274(2) 0.66235(17) 0.0862(9) Uani d . 1 . .
    O O8 0.6893(3) 0.7358(3) 0.75365(17) 0.0982(10) Uani d . 1 . .
    O O9 0.9080(3) 1.0042(3) 0.63827(18) 0.0874(9) Uani d . 1 . .
    O O10 0.8765(3) 1.1041(2) 0.49409(18) 0.0671(6) Uani d . 1 . .
    O O11 0.2409(3) 0.8355(2) 0.24857(16) 0.0873(9) Uani d . 1 . .
    O O12 0.2601(3) 0.7649(2) 0.13889(15) 0.0682(7) Uani d . 1 . .
    H H12 0.2933 0.7038 0.1815 0.102 Uiso calc R 1 . .
    O O13 0.1350(5) 1.0131(4) -0.1773(2) 0.1319(16) Uani d . 1 . .
    O O14 0.1116(4) 1.1865(4) -0.2162(2) 0.1370(15) Uani d . 1 . .
    O O15 0.0689(4) 1.3489(3) 0.0138(3) 0.1250(13) Uani d . 1 . .
    O O16 0.0784(4) 1.2459(3) 0.1555(3) 0.1114(12) Uani d . 1 . .
    C C1 0.3686(3) 0.5203(2) 0.32928(19) 0.0399(7) Uani d . 1 . .
    C C2 0.4808(3) 0.4421(2) 0.40902(17) 0.0333(6) Uani d . 1 . .
    C C3 0.4560(3) 0.3818(2) 0.49408(18) 0.0397(7) Uani d . 1 . .
    H H3 0.3666 0.3857 0.5059 0.048 Uiso calc R 1 . .
    C C4 0.5677(3) 0.3153(2) 0.56142(18) 0.0426(7) Uani d . 1 . .
    H H4 0.5538 0.2726 0.6191 0.051 Uiso calc R 1 . .
    C C5 0.6996(3) 0.3115(2) 0.54414(17) 0.0400(7) Uani d . 1 . .
    H H5 0.7752 0.2671 0.5891 0.048 Uiso calc R 1 . .
    C C6 0.7153(3) 0.3762(2) 0.45728(16) 0.0326(6) Uani d . 1 . .
    C C7 1.0062(3) 0.2924(3) 0.57596(19) 0.0605(9) Uani d . 1 . .
    H H7A 0.9384 0.3311 0.6080 0.091 Uiso calc R 1 . .
    H H7B 1.0962 0.2884 0.5928 0.091 Uiso calc R 1 . .
    H H7C 1.0090 0.2174 0.5918 0.091 Uiso calc R 1 . .
    C C8 0.9671(3) 0.3553(2) 0.47501(18) 0.0427(7) Uani d . 1 . .
    C C9 1.0458(3) 0.3950(3) 0.4115(2) 0.0504(8) Uani d . 1 . .
    H H9 1.1369 0.3871 0.4223 0.060 Uiso calc R 1 . .
    C C10 0.9632(3) 0.4497(3) 0.32706(19) 0.0455(7) Uani d . 1 . .
    C C11 0.9977(4) 0.5078(3) 0.2347(2) 0.0704(11) Uani d . 1 . .
    H H11A 1.0396 0.4539 0.2061 0.106 Uiso calc R 1 . .
    H H11B 1.0616 0.5406 0.2411 0.106 Uiso calc R 1 . .
    H H11C 0.9141 0.5661 0.1975 0.106 Uiso calc R 1 . .
    C C12 0.5758(3) 0.7874(2) 0.17932(18) 0.0397(7) Uani d . 1 . .
    C C13 0.5764(3) 0.7638(2) 0.09248(17) 0.0362(6) Uani d . 1 . .
    C C14 0.5378(3) 0.8447(2) 0.00519(18) 0.0464(7) Uani d . 1 . .
    H H14 0.5123 0.9208 -0.0049 0.056 Uiso calc R 1 . .
    C C15 0.5381(3) 0.8095(3) -0.06682(19) 0.0521(8) Uani d . 1 . .
    H H15 0.5115 0.8625 -0.1263 0.063 Uiso calc R 1 . .
    C C16 0.5775(3) 0.6968(3) -0.05140(17) 0.0475(8) Uani d . 1 . .
    H H16 0.5763 0.6724 -0.0993 0.057 Uiso calc R 1 . .
    C C17 0.6189(3) 0.6209(2) 0.03810(16) 0.0337(6) Uani d . 1 . .
    C C18 0.7141(4) 0.4711(3) -0.0843(2) 0.0692(11) Uani d . 1 . .
    H H18A 0.6216 0.5099 -0.1160 0.104 Uiso calc R 1 . .
    H H18B 0.7632 0.4067 -0.1004 0.104 Uiso calc R 1 . .
    H H18C 0.7625 0.5213 -0.1012 0.104 Uiso calc R 1 . .
    C C19 0.7066(3) 0.4332(3) 0.01624(19) 0.0437(7) Uani d . 1 . .
    C C20 0.7459(3) 0.3264(3) 0.0790(2) 0.0518(8) Uani d . 1 . .
    H H20 0.7787 0.2604 0.0668 0.062 Uiso calc R 1 . .
    C C21 0.7286(3) 0.3334(2) 0.1647(2) 0.0452(7) Uani d . 1 . .
    C C22 0.7617(4) 0.2397(3) 0.2570(2) 0.0690(10) Uani d . 1 . .
    H H22A 0.8604 0.2066 0.2746 0.104 Uiso calc R 1 . .
    H H22B 0.7311 0.1832 0.2540 0.104 Uiso calc R 1 . .
    H H22C 0.7149 0.2696 0.3012 0.104 Uiso calc R 1 . .
    C C23 0.6100(3) 0.9592(3) 0.34256(19) 0.0449(7) Uani d . 1 . .
    C C24 0.6568(3) 0.9360(2) 0.43964(17) 0.0386(7) Uani d . 1 . .
    C C25 0.6248(3) 0.8595(2) 0.51314(18) 0.0417(7) Uani d . 1 . .
    H H25 0.5739 0.8207 0.5035 0.050 Uiso calc R 1 . .
    C C26 0.6697(3) 0.8422(2) 0.60026(18) 0.0448(7) Uani d . 1 . .
    C C27 0.7473(3) 0.8953(3) 0.61884(19) 0.0480(8) Uani d . 1 . .
    H H27 0.7786 0.8807 0.6785 0.058 Uiso calc R 1 . .
    C C28 0.7766(3) 0.9718(2) 0.54407(19) 0.0436(7) Uani d . 1 . .
    C C29 0.7330(3) 0.9929(2) 0.45572(18) 0.0429(7) Uani d . 1 . .
    H H29 0.7542 1.0449 0.4070 0.052 Uiso calc R 1 . .
    C C30 0.2307(3) 0.8463(3) 0.1699(2) 0.0560(9) Uani d . 1 . .
    C C31 0.1851(3) 0.9618(3) 0.0943(2) 0.0524(8) Uani d . 1 . .
    C C32 0.1775(3) 0.9741(3) 0.0033(2) 0.0584(9) Uani d . 1 . .
    H H32 0.1983 0.9115 -0.0130 0.070 Uiso calc R 1 . .
    C C33 0.1384(3) 1.0810(4) -0.0627(2) 0.0646(10) Uani d . 1 . .
    C C34 0.1096(3) 1.1753(3) -0.0417(2) 0.0680(11) Uani d . 1 . .
    H H34 0.0862 1.2466 -0.0871 0.082 Uiso calc R 1 . .
    C C35 0.1167(3) 1.1597(3) 0.0496(2) 0.0611(9) Uani d . 1 . .
    C C36 0.1546(3) 1.0540(3) 0.1184(2) 0.0569(9) Uani d . 1 . .
    H H36 0.1591 1.0457 0.1796 0.068 Uiso calc R 1 . .
loop_
    _atom_site_aniso_label
    _atom_site_aniso_U_11
    _atom_site_aniso_U_22
    _atom_site_aniso_U_33
    _atom_site_aniso_U_12
    _atom_site_aniso_U_13
    _atom_site_aniso_U_23
    Mn1 0.0381(2) 0.0356(2) 0.0248(2) -0.01310(19) 0.00740(16) -0.00572(17)
    N1 0.0349(12) 0.0287(12) 0.0300(11) -0.0121(10) 0.0109(9) -0.0113(9)
    N2 0.0338(12) 0.0396(13) 0.0252(11) -0.0117(10) 0.0073(9) -0.0056(9)
    N3 0.0372(13) 0.0442(14) 0.0286(11) -0.0159(11) 0.0081(9) -0.0046(10)
    N4 0.0358(12) 0.0327(12) 0.0267(11) -0.0121(10) 0.0058(9) -0.0096(9)
    N5 0.0424(13) 0.0362(13) 0.0272(11) -0.0131(11) 0.0092(9) -0.0110(10)
    N6 0.0462(14) 0.0368(13) 0.0301(11) -0.0137(11) 0.0112(10) -0.0080(10)
    N7 0.083(2) 0.0513(17) 0.0403(16) -0.0244(16) 0.0222(15) -0.0146(13)
    N8 0.0551(17) 0.0574(18) 0.0615(18) -0.0171(15) 0.0109(14) -0.0335(15)
    N9 0.071(2) 0.134(4) 0.042(2) -0.025(3) 0.0057(16) -0.003(2)
    N10 0.068(2) 0.065(2) 0.104(3) -0.0218(19) -0.010(2) -0.015(2)
    O1 0.0384(11) 0.0420(11) 0.0366(10) -0.0129(9) 0.0059(8) -0.0076(9)
    O2 0.0373(12) 0.0760(16) 0.0668(15) -0.0272(12) 0.0097(10) -0.0169(12)
    O3 0.0650(13) 0.0411(11) 0.0289(10) -0.0225(10) 0.0087(9) -0.0110(9)
    O4 0.0921(18) 0.0396(13) 0.0443(12) -0.0249(12) 0.0048(11) -0.0164(10)
    O5 0.137(2) 0.0535(15) 0.0394(12) -0.0481(16) -0.0085(13) -0.0030(11)
    O6 0.134(2) 0.0642(16) 0.0371(12) -0.0586(16) 0.0135(14) -0.0216(11)
    O7 0.143(3) 0.0771(19) 0.0665(17) -0.071(2) 0.0429(17) -0.0312(14)
    O8 0.126(3) 0.114(2) 0.0384(15) -0.056(2) 0.0121(15) -0.0002(14)
    O9 0.105(2) 0.114(2) 0.0646(17) -0.0570(19) 0.0005(15) -0.0414(16)
    O10 0.0728(17) 0.0604(16) 0.0782(17) -0.0328(14) 0.0170(13) -0.0304(14)
    O11 0.117(2) 0.0644(17) 0.0390(14) -0.0049(16) 0.0073(13) -0.0050(12)
    O12 0.0737(17) 0.0556(15) 0.0514(13) -0.0116(14) -0.0046(12) -0.0063(12)
    O13 0.149(4) 0.175(4) 0.058(2) -0.050(3) 0.0134(19) -0.042(2)
    O14 0.143(3) 0.152(3) 0.0457(17) -0.040(3) 0.0029(18) 0.024(2)
    O15 0.127(3) 0.060(2) 0.153(3) -0.035(2) 0.000(2) -0.001(2)
    O16 0.128(3) 0.082(2) 0.111(3) -0.023(2) -0.025(2) -0.036(2)
    C1 0.0371(16) 0.0371(16) 0.0486(17) -0.0163(13) 0.0094(13) -0.0175(13)
    C2 0.0381(15) 0.0305(14) 0.0376(14) -0.0175(12) 0.0127(11) -0.0159(11)
    C3 0.0458(17) 0.0439(17) 0.0396(15) -0.0267(14) 0.0197(13) -0.0184(13)
    C4 0.061(2) 0.0400(16) 0.0306(14) -0.0269(15) 0.0192(13) -0.0103(12)
    C5 0.0502(17) 0.0357(15) 0.0283(13) -0.0145(14) 0.0100(12) -0.0080(11)
    C6 0.0346(14) 0.0301(14) 0.0298(13) -0.0096(12) 0.0083(11) -0.0111(11)
    C7 0.0449(18) 0.079(2) 0.0377(17) -0.0127(17) -0.0014(13) -0.0106(16)
    C8 0.0343(15) 0.0438(17) 0.0382(15) -0.0050(13) 0.0025(12) -0.0126(13)
    C9 0.0297(15) 0.059(2) 0.0505(18) -0.0125(15) 0.0058(13) -0.0125(15)
    C10 0.0368(16) 0.0527(19) 0.0427(16) -0.0184(14) 0.0120(13) -0.0122(14)
    C11 0.051(2) 0.094(3) 0.0475(19) -0.033(2) 0.0153(15) -0.0018(18)
    C12 0.0457(17) 0.0393(17) 0.0363(15) -0.0180(14) 0.0087(12) -0.0154(13)
    C13 0.0394(15) 0.0346(15) 0.0331(14) -0.0148(13) 0.0073(11) -0.0106(12)
    C14 0.060(2) 0.0345(16) 0.0375(15) -0.0177(15) 0.0046(13) -0.0063(12)
    C15 0.073(2) 0.0425(18) 0.0271(14) -0.0179(16) 0.0030(14) -0.0014(13)
    C16 0.064(2) 0.0482(19) 0.0261(14) -0.0197(16) 0.0066(13) -0.0113(13)
    C17 0.0342(14) 0.0359(15) 0.0292(13) -0.0128(12) 0.0093(11) -0.0113(11)
    C18 0.096(3) 0.065(2) 0.0479(19) -0.021(2) 0.0194(18) -0.0344(18)
    C19 0.0505(18) 0.0485(18) 0.0416(16) -0.0219(15) 0.0131(13) -0.0250(14)
    C20 0.063(2) 0.0414(18) 0.0588(19) -0.0210(16) 0.0165(16) -0.0273(15)
    C21 0.0476(17) 0.0351(16) 0.0500(17) -0.0160(14) 0.0143(13) -0.0133(13)
    C22 0.089(3) 0.0366(18) 0.062(2) -0.0183(19) 0.0154(19) -0.0035(16)
    C23 0.0583(19) 0.0384(17) 0.0365(16) -0.0159(15) 0.0096(13) -0.0158(14)
    C24 0.0482(17) 0.0297(14) 0.0320(14) -0.0077(13) 0.0086(12) -0.0131(12)
    C25 0.0493(17) 0.0329(15) 0.0417(16) -0.0115(14) 0.0125(13) -0.0179(13)
    C26 0.0576(19) 0.0339(16) 0.0355(15) -0.0114(15) 0.0144(13) -0.0121(12)
    C27 0.0533(19) 0.0459(18) 0.0347(15) -0.0061(15) 0.0073(13) -0.0179(14)
    C28 0.0461(17) 0.0401(16) 0.0446(16) -0.0108(14) 0.0102(13) -0.0223(14)
    C29 0.0500(17) 0.0363(16) 0.0364(15) -0.0103(14) 0.0111(13) -0.0142(12)
    C30 0.0493(19) 0.054(2) 0.0444(19) -0.0088(16) 0.0067(14) -0.0078(16)
    C31 0.0389(17) 0.055(2) 0.0418(17) -0.0087(15) 0.0049(13) -0.0035(15)
    C32 0.0439(19) 0.063(2) 0.050(2) -0.0131(17) 0.0055(14) -0.0094(17)
    C33 0.0432(19) 0.082(3) 0.0407(18) -0.0164(19) 0.0057(14) -0.0001(18)
    C34 0.045(2) 0.067(3) 0.058(2) -0.0190(19) 0.0007(16) 0.0136(19)
    C35 0.0429(19) 0.052(2) 0.071(2) -0.0156(16) -0.0008(16) -0.0062(18)
    C36 0.0446(18) 0.059(2) 0.0497(18) -0.0141(16) 0.0008(14) -0.0062(16)
_geom_special_details
;
All e.s.d.'s (except the e.s.d. in the dihedral angle between two l.s. planes)
are estimated using the full covariance matrix. The cell e.s.d.'s are taken
into account individually in the estimation of e.s.d.'s in distances, angles
and torsion angles; correlations between e.s.d.'s in cell parameters are only
used when they are defined by crystal symmetry. An approximate (isotropic)
treatment of cell e.s.d.'s is used for estimating e.s.d.'s involving l.s.
planes.
;
loop_
    _geom_bond_atom_site_label_1
    _geom_bond_atom_site_label_2
    _geom_bond_site_symmetry_2
    _geom_bond_distance
    _geom_bond_publ_flag
    Mn1 O1 . 2.1837(19) y
    Mn1 O3 . 2.167(2) y
    Mn1 N1 . 2.207(2) y
    Mn1 N3 . 2.215(2) y
    Mn1 N4 . 2.222(2) y
    Mn1 N6 . 2.282(2) y
    N1 C6 . 1.329(3) ?
    N1 C2 . 1.343(3) ?
    N2 C8 . 1.367(3) ?
    N2 N3 . 1.383(3) ?
    N2 C6 . 1.413(3) ?
    N3 C10 . 1.322(3) ?
    N4 C17 . 1.323(3) ?
    N4 C13 . 1.338(3) ?
    N5 C19 . 1.369(3) ?
    N5 N6 . 1.378(3) ?
    N5 C17 . 1.414(3) ?
    N6 C21 . 1.328(4) ?
    N7 O7 . 1.206(4) ?
    N7 O8 . 1.209(4) ?
    N7 C26 . 1.475(4) ?
    N8 O9 . 1.212(3) ?
    N8 O10 . 1.228(3) ?
    N8 C28 . 1.474(4) ?
    N9 O13 . 1.217(5) ?
    N9 O14 . 1.217(5) ?
    N9 C33 . 1.471(5) ?
    N10 O16 . 1.213(5) ?
    N10 O15 . 1.224(4) ?
    N10 C35 . 1.477(5) ?
    O1 C1 . 1.290(3) ?
    O2 C1 . 1.215(3) ?
    O3 C12 . 1.257(3) ?
    O4 C12 . 1.247(3) ?
    O5 C23 . 1.192(3) ?
    O6 C23 . 1.283(3) ?
    O6 H6 . 0.8200 ?
    O11 C30 . 1.197(4) ?
    O12 C30 . 1.306(4) ?
    O12 H12 . 0.8200 ?
    C1 C2 . 1.515(4) ?
    C2 C3 . 1.376(3) ?
    C3 C4 . 1.383(4) ?
    C3 H3 . 0.9300 ?
    C4 C5 . 1.378(4) ?
    C4 H4 . 0.9300 ?
    C5 C6 . 1.384(3) ?
    C5 H5 . 0.9300 ?
    C7 C8 . 1.497(4) ?
    C7 H7A . 0.9600 ?
    C7 H7B . 0.9600 ?
    C7 H7C . 0.9600 ?
    C8 C9 . 1.365(4) ?
    C9 C10 . 1.397(4) ?
    C9 H9 . 0.9300 ?
    C10 C11 . 1.495(4) ?
    C11 H11A . 0.9600 ?
    C11 H11B . 0.9600 ?
    C11 H11C . 0.9600 ?
    C12 C13 . 1.512(4) ?
    C13 C14 . 1.379(4) ?
    C14 C15 . 1.381(4) ?
    C14 H14 . 0.9300 ?
    C15 C16 . 1.375(4) ?
    C15 H15 . 0.9300 ?
    C16 C17 . 1.384(4) ?
    C16 H16 . 0.9300 ?
    C18 C19 . 1.488(4) ?
    C18 H18A . 0.9600 ?
    C18 H18B . 0.9600 ?
    C18 H18C . 0.9600 ?
    C19 C20 . 1.358(4) ?
    C20 C21 . 1.386(4) ?
    C20 H20 . 0.9300 ?
    C21 C22 . 1.502(4) ?
    C22 H22A . 0.9600 ?
    C22 H22B . 0.9600 ?
    C22 H22C . 0.9600 ?
    C23 C24 . 1.503(4) ?
    C24 C25 . 1.388(4) ?
    C24 C29 . 1.389(4) ?
    C25 C26 . 1.372(4) ?
    C25 H25 . 0.9300 ?
    C26 C27 . 1.372(4) ?
    C27 C28 . 1.386(4) ?
    C27 H27 . 0.9300 ?
    C28 C29 . 1.371(4) ?
    C29 H29 . 0.9300 ?
    C30 C31 . 1.513(4) ?
    C31 C36 . 1.372(5) ?
    C31 C32 . 1.382(4) ?
    C32 C33 . 1.379(5) ?
    C32 H32 . 0.9300 ?
    C33 C34 . 1.373(5) ?
    C34 C35 . 1.375(5) ?
    C34 H34 . 0.9300 ?
    C35 C36 . 1.386(4) ?
    C36 H36 . 0.9300 ?
loop_
    _geom_angle_atom_site_label_1
    _geom_angle_atom_site_label_2
    _geom_angle_atom_site_label_3
    _geom_angle_site_symmetry_1
    _geom_angle_site_symmetry_3
    _geom_angle
    _geom_angle_publ_flag
    O3 Mn1 O1 . . 93.24(8) y
    O3 Mn1 N1 . . 106.48(7) y
    O1 Mn1 N1 . . 72.91(7) y
    O3 Mn1 N3 . . 96.33(8) y
    O1 Mn1 N3 . . 143.17(7) y
    N1 Mn1 N3 . . 70.27(8) y
    O3 Mn1 N4 . . 72.54(7) y
    O1 Mn1 N4 . . 96.62(7) y
    N1 Mn1 N4 . . 169.48(8) y
    N3 Mn1 N4 . . 120.18(8) y
    O3 Mn1 N6 . . 141.46(7) y
    O1 Mn1 N6 . . 97.83(8) y
    N1 Mn1 N6 . . 112.06(8) y
    N3 Mn1 N6 . . 96.48(8) y
    N4 Mn1 N6 . . 69.58(8) y
    C6 N1 C2 . . 120.0(2) ?
    C6 N1 Mn1 . . 122.45(17) ?
    C2 N1 Mn1 . . 117.55(16) ?
    C8 N2 N3 . . 110.7(2) ?
    C8 N2 C6 . . 132.6(2) ?
    N3 N2 C6 . . 116.5(2) ?
    C10 N3 N2 . . 105.5(2) ?
    C10 N3 Mn1 . . 134.82(18) ?
    N2 N3 Mn1 . . 117.56(15) ?
    C17 N4 C13 . . 119.9(2) ?
    C17 N4 Mn1 . . 122.50(18) ?
    C13 N4 Mn1 . . 116.55(16) ?
    C19 N5 N6 . . 111.0(2) ?
    C19 N5 C17 . . 131.8(2) ?
    N6 N5 C17 . . 117.1(2) ?
    C21 N6 N5 . . 105.2(2) ?
    C21 N6 Mn1 . . 138.08(18) ?
    N5 N6 Mn1 . . 116.41(16) ?
    O7 N7 O8 . . 124.3(3) ?
    O7 N7 C26 . . 117.8(3) ?
    O8 N7 C26 . . 117.9(3) ?
    O9 N8 O10 . . 123.9(3) ?
    O9 N8 C28 . . 118.4(3) ?
    O10 N8 C28 . . 117.7(3) ?
    O13 N9 O14 . . 124.7(5) ?
    O13 N9 C33 . . 118.4(4) ?
    O14 N9 C33 . . 116.9(5) ?
    O16 N10 O15 . . 124.5(5) ?
    O16 N10 C35 . . 118.2(4) ?
    O15 N10 C35 . . 117.3(4) ?
    C1 O1 Mn1 . . 120.36(17) ?
    C12 O3 Mn1 . . 120.21(17) ?
    C23 O6 H6 . . 109.5 ?
    C30 O12 H12 . . 109.5 ?
    O2 C1 O1 . . 126.0(3) ?
    O2 C1 C2 . . 119.3(3) ?
    O1 C1 C2 . . 114.7(2) ?
    N1 C2 C3 . . 121.4(2) ?
    N1 C2 C1 . . 114.4(2) ?
    C3 C2 C1 . . 124.1(2) ?
    C2 C3 C4 . . 118.1(3) ?
    C2 C3 H3 . . 120.9 ?
    C4 C3 H3 . . 120.9 ?
    C5 C4 C3 . . 120.8(2) ?
    C5 C4 H4 . . 119.6 ?
    C3 C4 H4 . . 119.6 ?
    C4 C5 C6 . . 117.5(3) ?
    C4 C5 H5 . . 121.2 ?
    C6 C5 H5 . . 121.2 ?
    N1 C6 C5 . . 122.1(2) ?
    N1 C6 N2 . . 112.6(2) ?
    C5 C6 N2 . . 125.3(2) ?
    C8 C7 H7A . . 109.5 ?
    C8 C7 H7B . . 109.5 ?
    H7A C7 H7B . . 109.5 ?
    C8 C7 H7C . . 109.5 ?
    H7A C7 H7C . . 109.5 ?
    H7B C7 H7C . . 109.5 ?
    C9 C8 N2 . . 106.2(2) ?
    C9 C8 C7 . . 128.2(3) ?
    N2 C8 C7 . . 125.6(3) ?
    C8 C9 C10 . . 106.9(3) ?
    C8 C9 H9 . . 126.5 ?
    C10 C9 H9 . . 126.5 ?
    N3 C10 C9 . . 110.6(2) ?
    N3 C10 C11 . . 120.0(3) ?
    C9 C10 C11 . . 129.4(3) ?
    C10 C11 H11A . . 109.5 ?
    C10 C11 H11B . . 109.5 ?
    H11A C11 H11B . . 109.5 ?
    C10 C11 H11C . . 109.5 ?
    H11A C11 H11C . . 109.5 ?
    H11B C11 H11C . . 109.5 ?
    O4 C12 O3 . . 126.0(3) ?
    O4 C12 C13 . . 117.8(2) ?
    O3 C12 C13 . . 116.2(2) ?
    N4 C13 C14 . . 121.6(2) ?
    N4 C13 C12 . . 113.2(2) ?
    C14 C13 C12 . . 125.2(3) ?
    C13 C14 C15 . . 118.0(3) ?
    C13 C14 H14 . . 121.0 ?
    C15 C14 H14 . . 121.0 ?
    C16 C15 C14 . . 120.6(3) ?
    C16 C15 H15 . . 119.7 ?
    C14 C15 H15 . . 119.7 ?
    C15 C16 C17 . . 117.6(3) ?
    C15 C16 H16 . . 121.2 ?
    C17 C16 H16 . . 121.2 ?
    N4 C17 C16 . . 122.3(3) ?
    N4 C17 N5 . . 113.2(2) ?
    C16 C17 N5 . . 124.5(2) ?
    C19 C18 H18A . . 109.5 ?
    C19 C18 H18B . . 109.5 ?
    H18A C18 H18B . . 109.5 ?
    C19 C18 H18C . . 109.5 ?
    H18A C18 H18C . . 109.5 ?
    H18B C18 H18C . . 109.5 ?
    C20 C19 N5 . . 105.6(2) ?
    C20 C19 C18 . . 128.9(3) ?
    N5 C19 C18 . . 125.4(3) ?
    C19 C20 C21 . . 107.7(3) ?
    C19 C20 H20 . . 126.1 ?
    C21 C20 H20 . . 126.1 ?
    N6 C21 C20 . . 110.5(3) ?
    N6 C21 C22 . . 120.5(3) ?
    C20 C21 C22 . . 129.0(3) ?
    C21 C22 H22A . . 109.5 ?
    C21 C22 H22B . . 109.5 ?
    H22A C22 H22B . . 109.5 ?
    C21 C22 H22C . . 109.5 ?
    H22A C22 H22C . . 109.5 ?
    H22B C22 H22C . . 109.5 ?
    O5 C23 O6 . . 126.1(3) ?
    O5 C23 C24 . . 121.3(3) ?
    O6 C23 C24 . . 112.6(2) ?
    C25 C24 C29 . . 119.6(3) ?
    C25 C24 C23 . . 121.4(3) ?
    C29 C24 C23 . . 119.0(2) ?
    C26 C25 C24 . . 118.8(3) ?
    C26 C25 H25 . . 120.6 ?
    C24 C25 H25 . . 120.6 ?
    C27 C26 C25 . . 123.3(3) ?
    C27 C26 N7 . . 118.1(3) ?
    C25 C26 N7 . . 118.6(3) ?
    C26 C27 C28 . . 116.5(3) ?
    C26 C27 H27 . . 121.7 ?
    C28 C27 H27 . . 121.7 ?
    C29 C28 C27 . . 122.4(3) ?
    C29 C28 N8 . . 119.0(3) ?
    C27 C28 N8 . . 118.6(3) ?
    C28 C29 C24 . . 119.4(3) ?
    C28 C29 H29 . . 120.3 ?
    C24 C29 H29 . . 120.3 ?
    O11 C30 O12 . . 126.2(3) ?
    O11 C30 C31 . . 120.9(3) ?
    O12 C30 C31 . . 112.8(3) ?
    C36 C31 C32 . . 120.7(3) ?
    C36 C31 C30 . . 118.2(3) ?
    C32 C31 C30 . . 121.0(3) ?
    C33 C32 C31 . . 118.6(4) ?
    C33 C32 H32 . . 120.7 ?
    C31 C32 H32 . . 120.7 ?
    C34 C33 C32 . . 122.6(3) ?
    C34 C33 N9 . . 119.0(4) ?
    C32 C33 N9 . . 118.4(4) ?
    C33 C34 C35 . . 117.0(3) ?
    C33 C34 H34 . . 121.5 ?
    C35 C34 H34 . . 121.5 ?
    C34 C35 C36 . . 122.4(4) ?
    C34 C35 N10 . . 118.9(3) ?
    C36 C35 N10 . . 118.6(4) ?
    C31 C36 C35 . . 118.6(3) ?
    C31 C36 H36 . . 120.7 ?
    C35 C36 H36 . . 120.7 ?
loop_
    _geom_torsion_atom_site_label_1
    _geom_torsion_atom_site_label_2
    _geom_torsion_atom_site_label_3
    _geom_torsion_atom_site_label_4
    _geom_torsion_site_symmetry_1
    _geom_torsion_site_symmetry_2
    _geom_torsion_site_symmetry_3
    _geom_torsion_site_symmetry_4
    _geom_torsion
    _geom_torsion_publ_flag
    O3 Mn1 N1 C6 . . . . -88.9(2) ?
    O1 Mn1 N1 C6 . . . . -177.2(2) ?
    N3 Mn1 N1 C6 . . . . 2.06(19) ?
    N4 Mn1 N1 C6 . . . . -171.9(4) ?
    N6 Mn1 N1 C6 . . . . 91.1(2) ?
    O3 Mn1 N1 C2 . . . . 90.78(19) ?
    O1 Mn1 N1 C2 . . . . 2.46(17) ?
    N3 Mn1 N1 C2 . . . . -178.3(2) ?
    N4 Mn1 N1 C2 . . . . 7.7(5) ?
    N6 Mn1 N1 C2 . . . . -89.21(19) ?
    C8 N2 N3 C10 . . . . 0.7(3) ?
    C6 N2 N3 C10 . . . . 175.6(2) ?
    C8 N2 N3 Mn1 . . . . -165.39(18) ?
    C6 N2 N3 Mn1 . . . . 9.6(3) ?
    O3 Mn1 N3 C10 . . . . -61.7(3) ?
    O1 Mn1 N3 C10 . . . . -165.8(2) ?
    N1 Mn1 N3 C10 . . . . -167.0(3) ?
    N4 Mn1 N3 C10 . . . . 11.8(3) ?
    N6 Mn1 N3 C10 . . . . 81.9(3) ?
    O3 Mn1 N3 N2 . . . . 99.20(18) ?
    O1 Mn1 N3 N2 . . . . -4.9(3) ?
    N1 Mn1 N3 N2 . . . . -6.07(17) ?
    N4 Mn1 N3 N2 . . . . 172.66(16) ?
    N6 Mn1 N3 N2 . . . . -117.22(18) ?
    O3 Mn1 N4 C17 . . . . -178.2(2) ?
    O1 Mn1 N4 C17 . . . . -86.9(2) ?
    N1 Mn1 N4 C17 . . . . -91.9(5) ?
    N3 Mn1 N4 C17 . . . . 94.6(2) ?
    N6 Mn1 N4 C17 . . . . 9.06(19) ?
    O3 Mn1 N4 C13 . . . . -10.18(18) ?
    O1 Mn1 N4 C13 . . . . 81.15(19) ?
    N1 Mn1 N4 C13 . . . . 76.1(5) ?
    N3 Mn1 N4 C13 . . . . -97.4(2) ?
    N6 Mn1 N4 C13 . . . . 177.1(2) ?
    C19 N5 N6 C21 . . . . -0.1(3) ?
    C17 N5 N6 C21 . . . . -177.0(2) ?
    C19 N5 N6 Mn1 . . . . 174.34(18) ?
    C17 N5 N6 Mn1 . . . . -2.5(3) ?
    O3 Mn1 N6 C21 . . . . 157.9(3) ?
    O1 Mn1 N6 C21 . . . . -96.7(3) ?
    N1 Mn1 N6 C21 . . . . -22.1(3) ?
    N3 Mn1 N6 C21 . . . . 49.2(3) ?
    N4 Mn1 N6 C21 . . . . 169.1(3) ?
    O3 Mn1 N6 N5 . . . . -14.0(2) ?
    O1 Mn1 N6 N5 . . . . 91.29(17) ?
    N1 Mn1 N6 N5 . . . . 165.96(16) ?
    N3 Mn1 N6 N5 . . . . -122.74(17) ?
    N4 Mn1 N6 N5 . . . . -2.90(16) ?
    O3 Mn1 O1 C1 . . . . -108.8(2) ?
    N1 Mn1 O1 C1 . . . . -2.53(19) ?
    N3 Mn1 O1 C1 . . . . -3.7(3) ?
    N4 Mn1 O1 C1 . . . . 178.4(2) ?
    N6 Mn1 O1 C1 . . . . 108.2(2) ?
    O1 Mn1 O3 C12 . . . . -87.1(2) ?
    N1 Mn1 O3 C12 . . . . -160.2(2) ?
    N3 Mn1 O3 C12 . . . . 128.5(2) ?
    N4 Mn1 O3 C12 . . . . 8.8(2) ?
    N6 Mn1 O3 C12 . . . . 19.8(3) ?
    Mn1 O1 C1 O2 . . . . -179.6(2) ?
    Mn1 O1 C1 C2 . . . . 2.2(3) ?
    C6 N1 C2 C3 . . . . -0.3(4) ?
    Mn1 N1 C2 C3 . . . . -179.96(19) ?
    C6 N1 C2 C1 . . . . 177.4(2) ?
    Mn1 N1 C2 C1 . . . . -2.2(3) ?
    O2 C1 C2 N1 . . . . -178.3(3) ?
    O1 C1 C2 N1 . . . . 0.1(3) ?
    O2 C1 C2 C3 . . . . -0.6(4) ?
    O1 C1 C2 C3 . . . . 177.7(2) ?
    N1 C2 C3 C4 . . . . -1.1(4) ?
    C1 C2 C3 C4 . . . . -178.6(3) ?
    C2 C3 C4 C5 . . . . 1.3(4) ?
    C3 C4 C5 C6 . . . . -0.2(4) ?
    C2 N1 C6 C5 . . . . 1.5(4) ?
    Mn1 N1 C6 C5 . . . . -178.84(19) ?
    C2 N1 C6 N2 . . . . -177.5(2) ?
    Mn1 N1 C6 N2 . . . . 2.1(3) ?
    C4 C5 C6 N1 . . . . -1.3(4) ?
    C4 C5 C6 N2 . . . . 177.7(3) ?
    C8 N2 C6 N1 . . . . 166.1(3) ?
    N3 N2 C6 N1 . . . . -7.5(3) ?
    C8 N2 C6 C5 . . . . -12.9(5) ?
    N3 N2 C6 C5 . . . . 173.5(2) ?
    N3 N2 C8 C9 . . . . -0.6(3) ?
    C6 N2 C8 C9 . . . . -174.5(3) ?
    N3 N2 C8 C7 . . . . 178.5(3) ?
    C6 N2 C8 C7 . . . . 4.7(5) ?
    N2 C8 C9 C10 . . . . 0.3(3) ?
    C7 C8 C9 C10 . . . . -178.8(3) ?
    N2 N3 C10 C9 . . . . -0.4(3) ?
    Mn1 N3 C10 C9 . . . . 162.0(2) ?
    N2 N3 C10 C11 . . . . 179.3(3) ?
    Mn1 N3 C10 C11 . . . . -18.2(5) ?
    C8 C9 C10 N3 . . . . 0.1(4) ?
    C8 C9 C10 C11 . . . . -179.7(3) ?
    Mn1 O3 C12 O4 . . . . 174.0(2) ?
    Mn1 O3 C12 C13 . . . . -6.3(3) ?
    C17 N4 C13 C14 . . . . 0.2(4) ?
    Mn1 N4 C13 C14 . . . . -168.2(2) ?
    C17 N4 C13 C12 . . . . 178.8(2) ?
    Mn1 N4 C13 C12 . . . . 10.4(3) ?
    O4 C12 C13 N4 . . . . 176.7(3) ?
    O3 C12 C13 N4 . . . . -3.0(4) ?
    O4 C12 C13 C14 . . . . -4.8(4) ?
    O3 C12 C13 C14 . . . . 175.5(3) ?
    N4 C13 C14 C15 . . . . 1.3(4) ?
    C12 C13 C14 C15 . . . . -177.1(3) ?
    C13 C14 C15 C16 . . . . -0.7(5) ?
    C14 C15 C16 C17 . . . . -1.3(5) ?
    C13 N4 C17 C16 . . . . -2.4(4) ?
    Mn1 N4 C17 C16 . . . . 165.3(2) ?
    C13 N4 C17 N5 . . . . 179.1(2) ?
    Mn1 N4 C17 N5 . . . . -13.2(3) ?
    C15 C16 C17 N4 . . . . 2.9(4) ?
    C15 C16 C17 N5 . . . . -178.8(3) ?
    C19 N5 C17 N4 . . . . -166.3(3) ?
    N6 N5 C17 N4 . . . . 9.8(3) ?
    C19 N5 C17 C16 . . . . 15.2(5) ?
    N6 N5 C17 C16 . . . . -168.7(3) ?
    N6 N5 C19 C20 . . . . 0.5(3) ?
    C17 N5 C19 C20 . . . . 176.8(3) ?
    N6 N5 C19 C18 . . . . -175.9(3) ?
    C17 N5 C19 C18 . . . . 0.4(5) ?
    N5 C19 C20 C21 . . . . -0.8(4) ?
    C18 C19 C20 C21 . . . . 175.6(3) ?
    N5 N6 C21 C20 . . . . -0.4(3) ?
    Mn1 N6 C21 C20 . . . . -172.9(2) ?
    N5 N6 C21 C22 . . . . 178.1(3) ?
    Mn1 N6 C21 C22 . . . . 5.5(5) ?
    C19 C20 C21 N6 . . . . 0.7(4) ?
    C19 C20 C21 C22 . . . . -177.6(3) ?
    O5 C23 C24 C25 . . . . 159.6(3) ?
    O6 C23 C24 C25 . . . . -18.8(4) ?
    O5 C23 C24 C29 . . . . -20.2(4) ?
    O6 C23 C24 C29 . . . . 161.5(3) ?
    C29 C24 C25 C26 . . . . 0.0(4) ?
    C23 C24 C25 C26 . . . . -179.7(3) ?
    C24 C25 C26 C27 . . . . -1.3(4) ?
    C24 C25 C26 N7 . . . . 179.2(2) ?
    O7 N7 C26 C27 . . . . 170.2(3) ?
    O8 N7 C26 C27 . . . . -9.5(4) ?
    O7 N7 C26 C25 . . . . -10.2(4) ?
    O8 N7 C26 C25 . . . . 170.1(3) ?
    C25 C26 C27 C28 . . . . 1.7(4) ?
    N7 C26 C27 C28 . . . . -178.7(3) ?
    C26 C27 C28 C29 . . . . -1.0(4) ?
    C26 C27 C28 N8 . . . . -179.9(3) ?
    O9 N8 C28 C29 . . . . -173.6(3) ?
    O10 N8 C28 C29 . . . . 6.1(4) ?
    O9 N8 C28 C27 . . . . 5.3(4) ?
    O10 N8 C28 C27 . . . . -175.0(3) ?
    C27 C28 C29 C24 . . . . -0.1(4) ?
    N8 C28 C29 C24 . . . . 178.8(3) ?
    C25 C24 C29 C28 . . . . 0.6(4) ?
    C23 C24 C29 C28 . . . . -179.7(2) ?
    O11 C30 C31 C36 . . . . -0.5(5) ?
    O12 C30 C31 C36 . . . . -178.5(3) ?
    O11 C30 C31 C32 . . . . 178.0(3) ?
    O12 C30 C31 C32 . . . . 0.0(4) ?
    C36 C31 C32 C33 . . . . -0.1(5) ?
    C30 C31 C32 C33 . . . . -178.5(3) ?
    C31 C32 C33 C34 . . . . 1.4(5) ?
    C31 C32 C33 N9 . . . . -179.0(3) ?
    O13 N9 C33 C34 . . . . -170.1(4) ?
    O14 N9 C33 C34 . . . . 9.1(5) ?
    O13 N9 C33 C32 . . . . 10.2(6) ?
    O14 N9 C33 C32 . . . . -170.6(4) ?
    C32 C33 C34 C35 . . . . -2.1(5) ?
    N9 C33 C34 C35 . . . . 178.2(3) ?
    C33 C34 C35 C36 . . . . 1.6(5) ?
    C33 C34 C35 N10 . . . . 179.8(3) ?
    O16 N10 C35 C34 . . . . 171.9(4) ?
    O15 N10 C35 C34 . . . . -6.1(5) ?
    O16 N10 C35 C36 . . . . -9.9(5) ?
    O15 N10 C35 C36 . . . . 172.2(3) ?
    C32 C31 C36 C35 . . . . -0.4(5) ?
    C30 C31 C36 C35 . . . . 178.1(3) ?
    C34 C35 C36 C31 . . . . -0.4(5) ?
    N10 C35 C36 C31 . . . . -178.6(3) ?
loop_
    _geom_hbond_atom_site_label_D
    _geom_hbond_atom_site_label_H
    _geom_hbond_atom_site_label_A
    _geom_hbond_site_symmetry_A
    _geom_hbond_distance_DH
    _geom_hbond_distance_HA
    _geom_hbond_distance_DA
    _geom_hbond_angle_DHA
    O6 H6 O4 . 0.82 1.76 2.575(3) 170.7
    O12 H12 O1 . 0.82 1.76 2.552(3) 161.9
data_global
_journal_date_recd_electronic     2008-01-05
_journal_date_accepted     2008-06-02
_journal_name_full     'Acta Crystallographica, Section E'
_journal_year     2008
_journal_volume     64
_journal_issue      7
_journal_page_first     m883
_journal_page_last     m883
_journal_paper_category     QM
_journal_coeditor_code     YA2067
_publ_contact_author_name     'Yin, Xian-Hong'
_publ_contact_author_address
;
College of Chemistry and Ecological Engineering
Guangxi University for Nationalities
Nanning 530006
People's Republic of China
;
_publ_contact_author_email     'yxhphd@163.com'
_publ_contact_author_fax     '0086-771-3262396'
_publ_contact_author_phone     '0086-771-3262396'
_publ_section_title
;\
Bis[6-(3,5-dimethyl-1<i>H</i>-pyrazol-1-yl-\k<i>N</i>^2^)picolinato-\
\k^2^<i>N</i>,<i>O</i>]manganese(II) bis(3,5-dinitrobenzoic acid) solvate
;
loop_
    _publ_author_name
    _publ_author_address
    'Hu, Fei-Long'
;
College of Chemistry and Ecological Engineering
Guangxi University for Nationalities
Nanning 530006
People's Republic of China
;
    'Yin, Xian-Hong'
;
College of Chemistry and Ecological Engineering
Guangxi University for Nationalities
Nanning 530006
People's Republic of China
;
    'Luo, Wei-Qiang'
;
College of Chemistry and Ecological Engineering
Guangxi University for Nationalities
Nanning 530006
People's Republic of China
;
    'Zhao, Kai'
;
College of Chemistry and Ecological Engineering
Guangxi University for Nationalities
Nanning 530006
People's Republic of China
;
    'Lin, Cui-Wu '
;
College of Chemistry and Ecological Engineering
Guangxi University for Nationalities
Nanning 530006
People's Republic of China
;
