# Supplementary material for: Bis[6-(3,5-dimethyl-1H-pyrazol-1-yl-κN 2)picolinato-κ2 N,O]manganese(II) bis­(3,5-dinitro­benzoic acid) solvate
Source: Acta Crystallogr Sect E Struct Rep Online. 2008 Jun 7;64(Pt 7):m883. doi: 10.1107/S1600536808016759 (PMC2961712; doi:10.1107/S1600536808016759)
Supplement: Supplementary file 2 [file e-64-0m883-Isup2.hkl]

# 
# h,k,l, Fc-squared, Fo-squared, sigma(Fo-squared) and status flag 
# 
data_I
_shelx_title ' 071230d in P-1' 
_shelx_refln_list_code          4 
_shelx_F_calc_maximum      339.14 
_exptl_crystal_F_000       934.00 
_reflns_d_resolution_high  0.8406 
 
loop_ 
 _symmetry_equiv_pos_as_xyz 
 'x, y, z' 
 '-x, -y, -z' 
 
_cell_length_a    10.4291 
_cell_length_b    13.7472 
_cell_length_c    15.7361 
_cell_angle_alpha  69.180 
_cell_angle_beta   88.085 
_cell_angle_gamma  67.968 
 
_shelx_F_squared_multiplier     1.000 
 
loop_ 
 _refln_index_h 
 _refln_index_k 
 _refln_index_l 
 _refln_F_squared_calc 
 _refln_F_squared_meas 
 _refln_F_squared_sigma 
 _refln_observed_status 
   1   0   0     7159.51     6240.65    277.29 o 
   2   0   0      831.41      848.71     40.00 o 
   3   0   0     1294.69     1344.69     62.60 o 
   4   0   0     6673.03     6965.91    310.98 o 
   5   0   0      449.97      506.62     27.79 o 
   6   0   0      565.57      492.51     28.35 o 
   7   0   0       92.87      104.86      7.70 o 
   8   0   0      925.02      968.44     51.44 o 
   9   0   0       94.47      120.66     16.21 o 
  10   0   0      108.84      102.96     16.49 o 
  11   0   0       33.29       37.20     13.55 o 
 -11   1   0        6.59       17.48     12.35 o 
 -10   1   0        1.18      -14.11      9.40 o 
  -9   1   0      292.02      290.51     23.93 o 
  -8   1   0      481.56      558.67     22.47 o 
  -7   1   0      114.90      101.07      8.10 o 
  -6   1   0       56.05       70.19     10.18 o 
  -5   1   0     1355.53     1439.01     68.92 o 
  -4   1   0      273.61      294.72     17.55 o 
  -3   1   0      983.45      987.81     46.88 o 
  -2   1   0     5255.69     5454.61    242.76 o 
  -1   1   0     9362.08     8671.68    384.46 o 
   2   1   0      792.47      875.79     38.71 o 
   3   1   0   115016.68    70012.06   2392.11 o 
   4   1   0        7.16       14.99      3.70 o 
   5   1   0      151.79      151.19     12.63 o 
   6   1   0      244.03      265.34     14.22 o 
   7   1   0      398.88      366.65     15.11 o 
   8   1   0       68.71       74.96     12.28 o 
   9   1   0      227.18      201.72     18.95 o 
  10   1   0       27.22       33.48     11.65 o 
  11   1   0       98.94       99.95     18.11 o 
 -10   2   0        0.59      -14.74      9.83 o 
  -9   2   0      165.60      163.26     18.88 o 
  -8   2   0      724.87      757.01     28.90 o 
  -7   2   0       56.74       51.00      6.66 o 
  -6   2   0        0.32       -6.81      5.69 o 
  -5   2   0      685.89      655.91     34.95 o 
  -4   2   0     2247.39     2203.36    101.69 o 
  -3   2   0       82.27       98.61      8.70 o 
  -2   2   0     2281.77     2491.11    112.43 o 
  -1   2   0     7692.43     7365.66    326.84 o 
   1   2   0     5029.87     5495.39    245.08 o 
   2   2   0     2341.58     2397.79    177.24 o 
   3   2   0       70.40       74.20      5.61 o 
   4   2   0     2945.05     2998.93     80.82 o 
   5   2   0      241.94      278.04     11.64 o 
   6   2   0     8920.16     9000.73    237.72 o 
   7   2   0      704.75      702.56     24.86 o 
   8   2   0       24.92       30.32      9.12 o 
   9   2   0      103.86      123.60     15.44 o 
  10   2   0      363.45      326.58     25.48 o 
  11   2   0       83.35       77.98     16.35 o 
 -10   3   0        1.66       -1.33     11.23 o 
  -9   3   0       42.51       52.50     14.53 o 
  -8   3   0      803.44      840.06     31.90 o 
  -7   3   0      181.18      179.99     11.12 o 
  -6   3   0        8.97       -0.42      6.25 o 
  -5   3   0        1.90        0.00      5.12 o 
  -4   3   0       89.58      102.05     10.39 o 
  -3   3   0     1691.76     1794.20     83.10 o 
  -2   3   0      226.41      221.45     13.12 o 
  -1   3   0      693.90      667.70     32.42 o 
   0   3   0      413.86      371.74     11.70 o 
   1   3   0     5930.27     6270.19    279.96 o 
   2   3   0      432.30      414.99     16.63 o 
   3   3   0       58.03       76.09      5.39 o 
   4   3   0      138.27      144.28      8.34 o 
   5   3   0      128.91      122.08      8.41 o 
   6   3   0      743.10      731.30     32.04 o 
   7   3   0      855.78      838.30     41.65 o 
   8   3   0        2.55        2.11      8.21 o 
   9   3   0     1923.54     1744.02     87.45 o 
  10   3   0      267.86      264.26     23.02 o 
  11   3   0       32.00        9.90     11.37 o 
  12   3   0        1.21       -3.02      9.76 o 
  -9   4   0        8.25       12.14     11.23 o 
  -8   4   0      232.30      248.51     14.36 o 
  -7   4   0      207.60      211.16     12.35 o 
  -6   4   0       18.42       16.07      8.00 o 
  -5   4   0      351.14      335.99     21.69 o 
  -4   4   0      281.04      282.93     18.39 o 
  -3   4   0       37.00       41.55      7.09 o 
  -2   4   0      490.32      592.53     30.32 o 
  -1   4   0      534.74      615.83     31.09 o 
   0   4   0     2857.21     2788.66     76.91 o 
   1   4   0      614.32      714.52     35.65 o 
   2   4   0     1102.40     1181.16     56.57 o 
   3   4   0     5204.05     5305.55    140.94 o 
   4   4   0       23.17       19.63      5.51 o 
   5   4   0       10.90        6.53      3.81 o 
   6   4   0        6.35       21.38      5.56 o 
   7   4   0      108.58      106.36      9.60 o 
   8   4   0      247.65      237.07     37.52 o 
   9   4   0      151.53      146.62     18.46 o 
  10   4   0       72.19       73.98     15.79 o 
  11   4   0      167.01      175.89     23.23 o 
  12   4   0      377.82      295.28     27.02 o 
  -9   5   0        4.66       -7.77      6.76 o 
  -8   5   0      180.58      194.61     12.93 o 
  -7   5   0        0.15       -0.83      5.36 o 
  -6   5   0       26.67       32.31      8.84 o 
  -5   5   0       82.15       93.07     11.23 o 
  -4   5   0      249.47      261.31     18.04 o 
  -3   5   0      760.28      865.83     43.51 o 
  -2   5   0      161.08      141.78     11.37 o 
  -1   5   0      644.79      595.34     31.16 o 
   0   5   0      162.02      161.92      7.21 o 
   1   5   0     1794.28     2057.45     95.94 o 
   2   5   0        2.42       -2.04      3.65 o 
   3   5   0     1017.37      979.93     28.15 o 
   4   5   0      486.24      479.18     17.80 o 
   5   5   0        8.80       -0.48      3.25 o 
   6   5   0      343.00      287.86     15.04 o 
   7   5   0        0.48       -3.43      4.45 o 
   8   5   0        1.76       -4.40      4.85 o 
   9   5   0      469.09      472.62     50.50 o 
  10   5   0       58.38       53.50     13.79 o 
  11   5   0        0.46       -7.79      9.97 o 
  12   5   0       44.59       50.40     15.65 o 
  -8   6   0       57.15       65.92     32.04 o 
  -7   6   0       16.68       15.57      6.61 o 
  -6   6   0       53.40       52.95      8.01 o 
  -5   6   0      157.69      178.77     16.35 o 
  -4   6   0      146.19      159.89     14.32 o 
  -3   6   0        2.68       -2.25      5.33 o 
  -2   6   0       42.68       47.10      8.14 o 
  -1   6   0        1.89        5.90      4.63 o 
   0   6   0       72.31       88.01      6.39 o 
   1   6   0      296.69      291.28     19.16 o 
   2   6   0     2048.63     2029.17     96.01 o 
   3   6   0     1028.04     1110.10     56.04 o 
   4   6   0       33.95       36.86      3.26 o 
   5   6   0      389.82      415.25     13.60 o 
   6   6   0       80.56       75.58      8.28 o 
   7   6   0       84.59       91.95      9.38 o 
   8   6   0       21.99       14.53      6.80 o 
   9   6   0      260.23      253.55     18.74 o 
  10   6   0      180.39      183.20     25.58 o 
  11   6   0      142.61      138.08     14.48 o 
  12   6   0       32.01       42.60     15.30 o 
  -7   7   0       35.79       35.07     13.65 o 
  -6   7   0       14.85       21.93      7.52 o 
  -5   7   0      328.74      364.99     24.39 o 
  -4   7   0        4.92        0.56      7.86 o 
  -3   7   0       15.78        4.56      7.37 o 
  -2   7   0       47.79       63.66     10.18 o 
  -1   7   0      594.40      592.11     32.85 o 
   0   7   0      537.52      549.78     18.64 o 
   1   7   0       47.40       55.59      9.26 o 
   2   7   0       52.33       33.76      8.07 o 
   3   7   0      207.90      215.27     17.12 o 
   4   7   0       68.36       56.94      5.32 o 
   5   7   0     1828.27     1963.03     54.81 o 
   6   7   0      506.74      516.90     32.22 o 
   7   7   0      244.73      274.31     23.30 o 
   8   7   0       93.45       95.23     11.20 o 
   9   7   0      148.84      173.43     14.76 o 
  10   7   0      219.86      223.31     38.25 o 
  11   7   0      102.93      106.21     24.71 o 
  12   7   0        3.61       -3.86      9.90 o 
  -7   8   0        0.91        1.64      7.57 o 
  -6   8   0      137.72      136.14     12.90 o 
  -5   8   0       89.43      109.00     11.22 o 
  -4   8   0      382.66      416.94     19.67 o 
  -3   8   0      167.10      179.40     16.70 o 
  -2   8   0      131.56      117.22     13.19 o 
  -1   8   0      113.50      131.46     13.40 o 
   0   8   0       17.38       13.76      6.81 o 
   1   8   0      580.82      531.79     18.48 o 
   2   8   0      282.69      272.47     20.63 o 
   3   8   0      225.69      243.09     11.61 o 
   4   8   0        0.48        1.20      3.72 o 
   5   8   0     1436.28     1535.61     59.89 o 
   6   8   0      165.36      164.91     12.46 o 
   7   8   0       54.55       63.83      9.36 o 
   8   8   0       21.63       26.97      8.09 o 
   9   8   0       30.41       42.41      9.59 o 
  10   8   0      178.36      184.29     16.35 o 
  11   8   0       12.77       -2.55      8.54 o 
  12   8   0        1.49       -0.33      8.60 o 
  -6   9   0        1.41       -3.79      9.76 o 
  -5   9   0       30.48       35.87     12.14 o 
  -4   9   0       29.26       19.75      7.47 o 
  -3   9   0      460.37      550.02     23.99 o 
  -2   9   0      626.98      718.31     40.42 o 
  -1   9   0       18.42       12.77      9.62 o 
   0   9   0      397.15      407.58     26.32 o 
   1   9   0      510.46      482.91     21.37 o 
   2   9   0      923.50     1048.80     56.29 o 
   3   9   0      356.56      355.18     22.08 o 
   4   9   0      124.67      113.34      6.97 o 
   5   9   0      255.40      232.53     15.69 o 
   6   9   0      938.23      924.04     49.76 o 
   7   9   0       34.27       31.34      8.63 o 
   8   9   0      320.51      332.21     40.43 o 
   9   9   0       86.40       71.44     11.44 o 
  10   9   0       36.30       37.13     16.92 o 
  11   9   0       13.84        2.30      9.56 o 
  12   9   0        0.68       -3.84      9.71 o 
  -5  10   0        8.03       -8.21      9.69 o 
  -4  10   0       50.11       36.22     12.84 o 
  -3  10   0      314.89      321.60     25.20 o 
  -2  10   0      141.79      149.64     17.05 o 
  -1  10   0       68.95       74.41      9.60 o 
   0  10   0     1030.24     1081.56     39.28 o 
   1  10   0      712.49      708.57     20.53 o 
   2  10   0        1.92        5.70     14.18 o 
   3  10   0       13.87       12.36      4.79 o 
   4  10   0      489.65      507.87     24.62 o 
   5  10   0      586.14      585.85     28.84 o 
   6  10   0       79.72       81.75     27.20 o 
   7  10   0      601.07      630.97     44.11 o 
   8  10   0      239.64      235.12     30.43 o 
   9  10   0      255.07      300.14     58.61 o 
  10  10   0        0.01       -3.36      7.64 o 
  11  10   0        0.12       -9.25      8.53 o 
  -4  11   0       53.95       50.89     14.88 o 
  -3  11   0        4.88        0.70     11.30 o 
  -2  11   0      107.96      120.24     17.69 o 
  -1  11   0       70.88       64.92     13.27 o 
   0  11   0       60.29       81.35     13.90 o 
   1  11   0       16.40       17.41      8.49 o 
   2  11   0      748.97      762.39     39.58 o 
   3  11   0       21.58       37.96      6.58 o 
   4  11   0       40.35       33.97      5.82 o 
   5  11   0      948.01      856.07     41.55 o 
   6  11   0       10.96        0.46      8.99 o 
   7  11   0       25.27       19.86      8.61 o 
   8  11   0       21.35       15.16     13.34 o 
   9  11   0       10.88        2.62      7.48 o 
  10  11   0       44.63       48.51     13.83 o 
  11  11   0       47.34       60.14     22.57 o 
  -3  12   0      182.19      190.00     21.97 o 
  -2  12   0        0.21       -8.42      8.77 o 
  -1  12   0       97.79      114.69     18.32 o 
   0  12   0      167.60      192.67     18.74 o 
   1  12   0      255.23      239.27     19.58 o 
   2  12   0      137.64      111.67     12.84 o 
   3  12   0      101.29      109.56     12.84 o 
   5  12   0     1730.70     1569.34    100.29 o 
   6  12   0        4.81      -10.22     10.21 o 
   7  12   0       57.77       55.16     11.62 o 
   8  12   0        6.18        2.63      8.43 o 
   9  12   0       69.07       68.01     12.48 o 
  10  12   0       67.03       76.89     14.05 o 
  -1  13   0       73.58      107.60     17.33 o 
   0  13   0      161.02      187.96     19.16 o 
   1  13   0       16.17        4.14      9.62 o 
   2  13   0      179.91      164.94     15.79 o 
   3  13   0      109.74      121.64     14.32 o 
   5  13   0        0.92       -4.56     12.07 o 
   6  13   0        8.94        7.93     12.99 o 
   7  13   0      141.41      168.24     27.44 o 
   8  13   0       43.76       72.72     21.90 o 
   9  13   0       10.55        2.88     14.60 o 
  10  13   0      161.41      208.88     29.55 o 
   0  14   0       98.50      128.03     19.86 o 
   1  14   0       12.10       -3.86     10.25 o 
   2  14   0      128.82      144.03     15.72 o 
   3  14   0        1.65       -8.21      7.02 o 
   5  14   0        2.61      -10.81      9.69 o 
   6  14   0        1.87        0.28     11.72 o 
   7  14   0      100.49      115.67     23.51 o 
   8  14   0        1.54       14.32     17.55 o 
   9  14   0       20.81       25.90     18.74 o 
   5  15   0        4.49        1.68     11.51 o 
   6  15   0       40.04       29.97     16.28 o 
  -8 -14   1      197.70      235.69     31.09 o 
  -7 -14   1        3.78        2.95     15.30 o 
  -6 -14   1      163.85      164.59     24.35 o 
  -5 -14   1       22.67       12.42     12.70 o 
  -2 -14   1       39.23       46.04     11.44 o 
  -1 -14   1        3.35      -12.74      8.49 o 
  -9 -13   1        8.92       17.06     18.18 o 
  -8 -13   1      259.01      308.55     35.16 o 
  -7 -13   1        2.29        1.19     13.27 o 
  -6 -13   1      194.41      200.67     26.32 o 
  -5 -13   1      501.51      439.24     39.66 o 
  -3 -13   1      234.27      237.24     18.11 o 
  -2 -13   1       70.41       62.40     11.86 o 
  -1 -13   1        4.97       -1.19      8.28 o 
   0 -13   1       57.87       31.73     11.72 o 
   1 -13   1        6.42       -0.70     10.04 o 
 -10 -12   1       48.00       57.13     21.34 o 
  -9 -12   1        3.44      -14.04     12.42 o 
  -8 -12   1       48.61       42.96     18.95 o 
  -7 -12   1        0.22       -3.37     13.76 o 
  -6 -12   1       46.78       37.20     16.07 o 
  -5 -12   1      105.86      112.30     21.69 o 
  -3 -12   1      312.16      300.34     20.28 o 
  -2 -12   1      640.33      645.24     35.65 o 
  -1 -12   1      124.16      126.90     14.74 o 
   0 -12   1      388.25      366.17     25.97 o 
   1 -12   1      151.30      132.66     17.97 o 
   2 -12   1      123.47      137.29     20.21 o 
 -11 -11   1       44.27       47.68     18.99 o 
 -10 -11   1      140.30      168.49     31.13 o 
  -9 -11   1       70.48       84.20     13.28 o 
  -8 -11   1       41.23       29.26      9.89 o 
  -7 -11   1        9.06        2.26      7.39 o 
  -6 -11   1       86.53       66.92     11.37 o 
  -5 -11   1      805.43      743.79     55.30 o 
  -4 -11   1      180.89      155.75     12.63 o 
  -3 -11   1       10.68       -0.28      5.76 o 
  -2 -11   1      290.59      252.54     17.90 o 
  -1 -11   1       48.86       49.27     10.74 o 
   0 -11   1      527.28      524.73     31.86 o 
   1 -11   1      313.10      351.37     25.41 o 
   2 -11   1      117.06      126.20     17.55 o 
   3 -11   1        6.25       -6.88      9.55 o 
   4 -11   1       23.61       32.43     13.34 o 
 -11 -10   1       96.32      113.68     16.22 o 
 -10 -10   1      411.80      512.31     45.55 o 
  -9 -10   1       80.12       95.79     16.85 o 
  -8 -10   1      720.43      751.83    102.22 o 
  -7 -10   1     1563.26     1623.14    141.24 o 
  -6 -10   1     1479.12     1564.75     63.06 o 
  -5 -10   1        2.13       -1.35      7.09 o 
  -4 -10   1        0.27       -5.17      3.45 o 
  -3 -10   1      330.10      320.89     15.22 o 
  -2 -10   1      409.86      391.44     23.02 o 
  -1 -10   1       48.58       41.62      9.48 o 
   0 -10   1        4.75       -7.23      6.95 o 
   1 -10   1      815.85      914.89     48.92 o 
   2 -10   1       10.64       13.34      9.48 o 
   3 -10   1      210.15      178.00     18.74 o 
   4 -10   1      128.39      129.29     18.18 o 
   5 -10   1       91.00       99.17     17.26 o 
 -11  -9   1       43.81       61.85     12.43 o 
 -10  -9   1       54.06       60.26     11.86 o 
  -9  -9   1      105.07      115.26     16.32 o 
  -8  -9   1      670.45      701.97     81.49 o 
  -7  -9   1      176.71      215.65     16.37 o 
  -6  -9   1      160.66      174.87     14.08 o 
  -5  -9   1       47.90       40.68      8.48 o 
  -4  -9   1        4.24       -3.60      2.99 o 
  -3  -9   1       83.70       92.84      7.86 o 
  -2  -9   1       63.50       62.45      7.09 o 
  -1  -9   1      141.96      134.38      6.87 o 
   0  -9   1       89.04      100.72      8.83 o 
   1  -9   1      379.11      415.00     21.20 o 
   2  -9   1        0.20       -9.83      6.60 o 
   3  -9   1       54.70       47.87     12.14 o 
   4  -9   1      218.67      276.54     22.88 o 
   5  -9   1       23.44       11.58     11.37 o 
   6  -9   1       14.67        4.84     11.09 o 
 -12  -8   1        0.81      -14.48      9.65 o 
 -11  -8   1       73.78       93.32     13.67 o 
 -10  -8   1       59.69       56.89     18.35 o 
  -9  -8   1       93.12       90.43     24.35 o 
  -8  -8   1       35.40       49.93      9.97 o 
  -7  -8   1      643.20      660.72     88.33 o 
  -6  -8   1     1916.12     1985.44     87.24 o 
  -5  -8   1        1.56       -2.49      4.94 o 
  -4  -8   1       80.75      104.11     10.34 o 
  -3  -8   1     2967.65     2989.06     95.17 o 
  -2  -8   1       53.71       52.49      8.14 o 
  -1  -8   1       10.32       16.85      3.55 o 
   0  -8   1      305.31      315.96     14.55 o 
   1  -8   1     2461.82     2627.29     86.92 o 
   2  -8   1      421.56      473.10     21.72 o 
   3  -8   1       42.32       39.26      7.45 o 
   4  -8   1      919.57     1023.46     38.03 o 
   5  -8   1      180.10      168.91     12.40 o 
   6  -8   1      135.62      132.24     17.83 o 
 -12  -7   1        6.75      -11.14      8.49 o 
 -11  -7   1      109.11      118.00     25.87 o 
 -10  -7   1       59.30       62.63     11.55 o 
  -9  -7   1       11.44        7.51      7.62 o 
  -8  -7   1      968.05      990.48     73.69 o 
  -7  -7   1      644.39      673.00     54.92 o 
  -6  -7   1       30.79       18.40      8.49 o 
  -5  -7   1      224.23      244.19      9.82 o 
  -4  -7   1     1299.96     1387.02     40.02 o 
  -3  -7   1     2565.61     2694.58     85.55 o 
  -2  -7   1      557.41      576.80     21.46 o 
  -1  -7   1      444.76      446.84     23.13 o 
   0  -7   1     4000.05     4112.76    129.11 o 
   1  -7   1        2.85       -0.80      3.92 o 
   2  -7   1       33.33       44.33      6.34 o 
   3  -7   1      127.65      134.17      9.52 o 
   4  -7   1      537.96      599.83     24.48 o 
   5  -7   1      212.98      232.44     13.81 o 
   6  -7   1        4.21        2.81      6.45 o 
   7  -7   1      160.37      171.29     19.19 o 
 -12  -6   1       30.99       36.43     14.81 o 
 -11  -6   1       61.67       57.81     11.50 o 
 -10  -6   1        0.84        2.98      7.99 o 
  -9  -6   1       18.81        3.76      6.98 o 
  -8  -6   1      213.64      219.01     17.72 o 
  -7  -6   1      284.66      321.05     20.78 o 
  -6  -6   1       46.35       62.76      7.99 o 
  -5  -6   1     1264.33     1307.84     37.53 o 
  -4  -6   1     2917.83     3184.94     86.96 o 
  -3  -6   1        5.38        3.43      2.28 o 
  -2  -6   1      673.55      742.43     25.95 o 
  -1  -6   1     1752.69     1878.60     60.66 o 
   0  -6   1     2607.74     2653.83     84.23 o 
   1  -6   1      961.43     1032.83     35.35 o 
   2  -6   1        0.38       -1.40      3.64 o 
   3  -6   1      324.09      304.07     21.51 o 
   4  -6   1       18.30       27.36      5.98 o 
   5  -6   1      108.40      119.00     10.09 o 
   6  -6   1        0.56       -7.42      4.94 o 
   7  -6   1      276.16      268.45     22.11 o 
   8  -6   1      312.84      305.34     17.48 o 
 -12  -5   1       23.45       24.78     12.84 o 
 -11  -5   1       24.82        3.86     11.37 o 
 -10  -5   1       55.67       48.45     10.03 o 
  -9  -5   1      132.39      126.91     12.94 o 
  -8  -5   1      649.73      650.06     57.03 o 
  -7  -5   1      407.49      432.44     40.22 o 
  -6  -5   1        6.52       -0.64      3.99 o 
  -5  -5   1        2.07       -4.53      3.02 o 
  -4  -5   1      463.14      482.12     15.18 o 
  -3  -5   1       52.02       47.34      3.48 o 
  -2  -5   1       38.22       38.71      3.69 o 
  -1  -5   1      817.85      939.36     31.42 o 
   0  -5   1        3.45        4.11      2.67 o 
   1  -5   1       62.81       87.87      8.21 o 
   2  -5   1     1029.08     1114.91     53.48 o 
   3  -5   1      882.48      988.08     61.48 o 
   4  -5   1       90.44       87.86      7.40 o 
   5  -5   1       23.05       36.11      6.50 o 
   6  -5   1       29.52       27.40      6.68 o 
   7  -5   1       10.66        2.89      5.85 o 
   8  -5   1        7.16        9.19      6.97 o 
   9  -5   1        6.39        7.36     11.93 o 
 -12  -4   1       41.91       12.56     12.49 o 
 -11  -4   1       60.20       38.88     13.13 o 
 -10  -4   1      310.93      274.37     23.79 o 
  -9  -4   1        0.51        2.07      6.79 o 
  -8  -4   1       56.97       44.91      7.93 o 
  -7  -4   1       34.20       21.70      6.01 o 
  -6  -4   1      792.17      766.59     31.19 o 
  -5  -4   1      955.66      980.82     37.75 o 
  -4  -4   1      608.86      633.71     18.69 o 
  -3  -4   1      500.60      516.82     15.58 o 
  -2  -4   1      276.79      272.24     10.34 o 
  -1  -4   1       93.93       87.48      4.96 o 
   0  -4   1     2439.42     2437.49     56.62 o 
   1  -4   1      264.60      233.38     13.62 o 
   2  -4   1     2237.30     2485.98    113.20 o 
   3  -4   1      487.71      522.34     27.58 o 
   4  -4   1       64.55       89.79      7.10 o 
   5  -4   1       11.07        2.55      5.09 o 
   6  -4   1        3.06        6.68      4.79 o 
   7  -4   1        0.65       -5.87      4.81 o 
   8  -4   1        0.13       -0.24      6.39 o 
   9  -4   1        0.03       -6.60      9.55 o 
 -12  -3   1      200.73      172.10     22.25 o 
 -11  -3   1       69.33       61.70     15.51 o 
 -10  -3   1       20.01        6.18      9.90 o 
  -9  -3   1     1254.70     1104.73     59.23 o 
  -8  -3   1      795.61      735.95     31.44 o 
  -7  -3   1     1140.01     1327.09     58.22 o 
  -6  -3   1       66.43       72.20      7.74 o 
  -5  -3   1     1227.19     1413.28     51.97 o 
  -4  -3   1      570.26      542.72     21.85 o 
  -3  -3   1     1646.81     1780.05     55.71 o 
  -2  -3   1     2210.56     2389.37     71.57 o 
  -1  -3   1      445.31      481.29     16.47 o 
   0  -3   1     9901.28     9437.26    212.72 o 
   1  -3   1     2133.22     2272.07    102.61 o 
   2  -3   1      172.17      178.84     11.09 o 
   3  -3   1     2274.39     2552.94    116.36 o 
   4  -3   1        4.61        8.34      3.49 o 
   5  -3   1      299.07      296.03     13.47 o 
   6  -3   1       10.19       18.76      5.19 o 
   7  -3   1      211.05      195.15     11.42 o 
   8  -3   1       68.57       62.10     11.12 o 
   9  -3   1       16.43        3.72      9.90 o 
  10  -3   1        1.71       -7.02     11.09 o 
 -11  -2   1        8.05        5.76     11.51 o 
 -10  -2   1       52.02       76.44     15.16 o 
  -9  -2   1      348.27      339.78     25.20 o 
  -8  -2   1      367.86      341.32     24.00 o 
  -7  -2   1      543.52      605.79     26.04 o 
  -6  -2   1     6046.96     6475.01    224.65 o 
  -5  -2   1     3389.42     3400.74    119.30 o 
  -4  -2   1     1993.42     2346.41    103.17 o 
  -3  -2   1      543.31      605.11     29.29 o 
  -2  -2   1      462.72      460.90     15.61 o 
  -1  -2   1     3198.00     3657.76    112.27 o 
   0  -2   1    12036.04    10913.76    246.67 o 
   1  -2   1      210.31      233.34      8.68 o 
   2  -2   1      193.07      186.70     10.88 o 
   3  -2   1     7169.22     7768.82    238.21 o 
   4  -2   1        0.24       -0.04      3.12 o 
   5  -2   1        5.53        3.01      3.42 o 
   6  -2   1      125.97      131.43      8.66 o 
   7  -2   1        1.62       -3.48      4.08 o 
   8  -2   1      306.40      300.13     22.49 o 
   9  -2   1      156.86      172.45     18.46 o 
  10  -2   1       10.56       -4.56     10.18 o 
 -11  -1   1        0.86       -3.72     10.67 o 
 -10  -1   1      386.72      377.26     28.21 o 
  -9  -1   1       54.13       55.03     12.21 o 
  -8  -1   1      677.89      731.01     40.85 o 
  -7  -1   1      248.51      265.03     19.44 o 
  -6  -1   1     6925.94     7654.81    343.33 o 
  -5  -1   1     3104.93     3046.01    106.79 o 
  -4  -1   1     4933.59     5346.55    183.73 o 
  -3  -1   1    35009.00    30049.84   1030.88 o 
  -2  -1   1      101.29       96.20      4.78 o 
  -1  -1   1     4283.83     4537.07    151.59 o 
   0  -1   1      147.97      164.38      8.14 o 
   1  -1   1     2197.77     2257.58     69.72 o 
   2  -1   1     6116.00     5950.74    182.06 o 
   3  -1   1     1447.67     1494.89     63.41 o 
   4  -1   1       18.07       19.04      3.59 o 
   5  -1   1      367.44      401.69     18.53 o 
   6  -1   1      212.12      218.57     10.83 o 
   7  -1   1        4.23        8.21     12.39 o 
   8  -1   1        4.20        2.01      5.11 o 
   9  -1   1      498.29      531.96     34.11 o 
  10  -1   1       29.01       11.86     11.30 o 
 -11   0   1        4.24       -0.14     12.21 o 
 -10   0   1      190.89      155.47     17.83 o 
  -9   0   1       38.65       43.87     11.86 o 
  -8   0   1      257.99      246.92     19.65 o 
  -7   0   1       46.14       47.94     10.60 o 
  -6   0   1      916.02     1040.87     52.29 o 
  -5   0   1     1142.51     1258.57     60.71 o 
  -4   0   1       11.37       33.48      5.90 o 
  -3   0   1    13323.92    12695.57    430.40 o 
  -2   0   1     2376.14     2552.26     87.76 o 
  -1   0   1      291.89      282.58     12.95 o 
   0   0   1        0.67        0.42      0.49 o 
   1   0   1     2078.36     2186.05     67.37 o 
   2   0   1     5627.01     5698.98    174.42 o 
   3   0   1     1719.18     1817.66     57.07 o 
   4   0   1      849.97      956.64     31.61 o 
   5   0   1     5176.96     5524.88    170.46 o 
   6   0   1       77.07       71.38     10.49 o 
   7   0   1       48.79       41.67      5.59 o 
   8   0   1        0.28        5.62      8.14 o 
   9   0   1      234.69      242.57     22.04 o 
  10   0   1        0.83      -11.09      9.05 o 
  11   0   1       42.33       41.27     13.55 o 
 -11   1   1       29.64       17.97     13.13 o 
 -10   1   1       34.63       38.04     13.41 o 
  -9   1   1        6.87        1.75      8.42 o 
  -8   1   1       15.79       17.62      9.26 o 
  -7   1   1      119.03      129.22     13.62 o 
  -6   1   1      140.00      159.12     14.04 o 
  -5   1   1        0.69       -0.28      4.98 o 
  -4   1   1       90.70      104.23      9.26 o 
  -3   1   1      149.60      151.61     10.53 o 
  -2   1   1    12306.91    11860.53    525.10 o 
  -1   1   1     5041.85     4634.74    208.44 o 
   0   1   1      499.50      533.57     25.05 o 
   1   1   1     4660.60     4482.72    119.50 o 
   2   1   1      495.43      490.42     14.07 o 
   3   1   1    24744.61    22888.29    697.84 o 
   4   1   1      785.17      778.30     25.95 o 
   5   1   1     7404.18     7646.33    235.14 o 
   6   1   1      176.56      216.08     14.63 o 
   7   1   1      208.25      252.47     17.62 o 
   8   1   1        5.47        3.16      7.93 o 
   9   1   1      127.32      144.03     17.55 o 
  10   1   1       37.86       44.36     13.41 o 
  11   1   1        7.28       -5.62     10.81 o 
 -10   2   1      137.07      145.43     20.28 o 
  -9   2   1       12.89       17.13     11.09 o 
  -8   2   1      497.64      470.05     30.60 o 
  -7   2   1      243.83      210.50     17.48 o 
  -6   2   1      294.17      297.25     20.07 o 
  -5   2   1      434.68      395.44     23.51 o 
  -4   2   1       10.50       15.30      5.69 o 
  -3   2   1     1414.66     1508.91     70.18 o 
  -2   2   1     8041.48     7827.88    348.03 o 
  -1   2   1     2267.26     2185.61     98.96 o 
   0   2   1      405.48      400.91     21.83 o 
   1   2   1    14119.19    12388.46    412.32 o 
   2   2   1    21044.97    19488.99    983.63 o 
   3   2   1        2.52        3.72      3.72 o 
   4   2   1     4403.54     4693.00    125.13 o 
   5   2   1     3151.83     3280.48    102.10 o 
   6   2   1    11213.97    11369.77    348.21 o 
   7   2   1      708.32      751.71     26.51 o 
   8   2   1      522.60      450.47     28.84 o 
   9   2   1       97.75      102.19     15.51 o 
  10   2   1      123.29      135.96     17.97 o 
  11   2   1        9.90        9.33     11.44 o 
 -10   3   1        5.11       -6.60     10.88 o 
  -9   3   1        0.94      -13.79      9.19 o 
  -8   3   1      415.67      394.15     23.23 o 
  -7   3   1      481.66      491.18     30.18 o 
  -6   3   1       16.40       -8.35      6.53 o 
  -5   3   1      182.36      156.59     13.55 o 
  -4   3   1     2425.05     2504.23    115.52 o 
  -3   3   1     4048.56     4422.65    199.04 o 
  -2   3   1     1122.34     1204.18     56.78 o 
  -1   3   1     3132.26     3417.09    154.26 o 
   0   3   1       28.70       21.62      4.42 o 
   1   3   1      796.93      825.13     40.35 o 
   2   3   1     5235.10     5231.00    307.19 o 
   3   3   1     2556.52     2698.71     94.35 o 
   4   3   1     2649.58     2567.08     90.64 o 
   5   3   1     8173.57     8455.48    225.74 o 
   6   3   1       25.73       23.98      9.62 o 
   7   3   1     1540.81     1528.14     75.73 o 
   8   3   1      160.76      141.78     15.58 o 
   9   3   1      589.20      597.94     37.06 o 
  10   3   1        0.80        3.79     10.18 o 
  11   3   1       97.05       95.10     17.26 o 
  12   3   1        9.28       13.55     12.21 o 
  -9   4   1       29.40       40.99     13.55 o 
  -8   4   1      262.38      249.93     14.48 o 
  -7   4   1      391.78      403.16     27.30 o 
  -6   4   1        9.41        6.46      7.93 o 
  -5   4   1       67.02       58.26      9.90 o 
  -4   4   1      194.46      213.51     15.58 o 
  -3   4   1       27.71       38.11      7.09 o 
  -2   4   1      920.39      975.53     47.72 o 
  -1   4   1     1987.32     2017.45     93.48 o 
   0   4   1       19.31       14.39      2.66 o 
   1   4   1      312.06      316.62     18.39 o 
   2   4   1      172.22      138.91      7.91 o 
   3   4   1     1437.35     1380.53     55.62 o 
   4   4   1     1249.30     1233.75     45.68 o 
   5   4   1      770.44      780.39     30.85 o 
   6   4   1     6529.41     7322.49    312.49 o 
   7   4   1       77.79       60.49     20.67 o 
   8   4   1     1650.69     1688.00     64.14 o 
   9   4   1       13.04        2.39      9.48 o 
  10   4   1       13.24        6.04     10.32 o 
  11   4   1      111.68      117.78     19.09 o 
  12   4   1       88.35       79.94     17.41 o 
  -9   5   1       26.32       11.17      9.83 o 
  -8   5   1       85.70      116.05     11.72 o 
  -7   5   1      121.97      134.41     15.79 o 
  -6   5   1       58.34       50.33     11.09 o 
  -5   5   1       24.69       33.69      9.62 o 
  -4   5   1      661.41      689.67     37.06 o 
  -3   5   1     1667.17     1810.55     85.69 o 
  -2   5   1       43.64       34.39      6.95 o 
  -1   5   1      884.58     1023.67     50.74 o 
   0   5   1       84.47      103.85      5.73 o 
   1   5   1      152.25      148.73     12.14 o 
   2   5   1       25.02       22.60      5.62 o 
   3   5   1        4.08        5.79      3.28 o 
   4   5   1      163.97      155.60      9.60 o 
   5   5   1      696.30      733.65     29.65 o 
   6   5   1      464.76      490.76     22.11 o 
   7   5   1      109.87       98.44     15.16 o 
   8   5   1      487.50      473.10     23.01 o 
   9   5   1       20.45        9.35      9.51 o 
  10   5   1        0.76      -11.58      8.21 o 
  11   5   1      438.00      442.82     34.25 o 
  12   5   1        0.81       -0.21     10.53 o 
  -8   6   1       24.22       22.45      8.28 o 
  -7   6   1       39.56       25.18      7.44 o 
  -6   6   1        9.26       15.23      9.69 o 
  -5   6   1      234.49      258.15     20.00 o 
  -4   6   1      125.01      128.94     12.84 o 
  -3   6   1      954.82      999.04     50.88 o 
  -2   6   1      115.75       94.61     11.02 o 
  -1   6   1      621.46      670.93     36.21 o 
   0   6   1      502.03      401.09     14.44 o 
   1   6   1      324.16      334.73     21.62 o 
   2   6   1       16.67       33.90      7.44 o 
   3   6   1     1256.56     1286.14     48.88 o 
   4   6   1      311.68      281.61     14.68 o 
   5   6   1      278.92      263.28      9.00 o 
   6   6   1      341.66      354.54     30.99 o 
   7   6   1       73.20       67.27      8.26 o 
   8   6   1      290.48      274.11     31.76 o 
   9   6   1        5.11       -6.98      8.18 o 
  10   6   1        7.67       -3.96     11.44 o 
  11   6   1       88.25      101.35     19.44 o 
  12   6   1       76.70       80.93     17.69 o 
  -8   7   1       16.46        3.58      7.66 o 
  -7   7   1      197.01      199.51     14.35 o 
  -6   7   1        9.96       12.91     11.65 o 
  -5   7   1      248.96      292.06     22.60 o 
  -4   7   1      278.75      291.63     20.91 o 
  -3   7   1      854.70     1031.67     53.41 o 
  -2   7   1      551.63      695.07     38.33 o 
  -1   7   1        6.96        3.30      5.90 o 
   0   7   1      161.26      110.99      7.16 o 
   1   7   1       38.54       58.12      9.76 o 
   2   7   1      168.71      173.01     14.81 o 
   3   7   1        7.27       -1.52      3.75 o 
   4   7   1        8.53        4.39      4.55 o 
   5   7   1      949.90     1023.64     30.16 o 
   6   7   1      446.84      454.19     21.77 o 
   7   7   1      606.05      635.07     37.34 o 
   8   7   1      324.94      324.97     19.79 o 
   9   7   1        6.82       -4.69      7.90 o 
  10   7   1      286.95      255.64     34.29 o 
  11   7   1      189.86      198.69     17.22 o 
  12   7   1       68.01       73.63     16.91 o 
  -7   8   1       33.29       21.84      8.72 o 
  -6   8   1       19.22       12.71     11.58 o 
  -5   8   1       51.92       58.68     14.25 o 
  -4   8   1      632.69      702.94     40.35 o 
  -3   8   1       68.79       54.40     11.16 o 
  -2   8   1        0.16       -2.67      7.58 o 
  -1   8   1      498.87      465.63     28.91 o 
   0   8   1      969.84     1018.63     32.17 o 
   1   8   1      139.12      189.93     17.12 o 
   2   8   1       46.27       26.60      8.77 o 
   3   8   1        5.18       -1.68      5.90 o 
   4   8   1      122.15      123.30     10.43 o 
   5   8   1      607.53      607.46     21.27 o 
   6   8   1        2.29        0.14      4.87 o 
   7   8   1      135.42      135.26     11.98 o 
   8   8   1       39.96       34.34      8.07 o 
   9   8   1       51.85       49.14     13.20 o 
  10   8   1      499.59      565.03     62.75 o 
  11   8   1      155.90      142.45     15.38 o 
  12   8   1       57.16       69.63     13.04 o 
  -6   9   1        0.72       -4.35      7.19 o 
  -5   9   1       64.11       71.37     10.62 o 
  -4   9   1       46.18       41.76     13.48 o 
  -3   9   1      216.59      214.36     20.28 o 
  -2   9   1       17.03       18.74     11.09 o 
  -1   9   1     1519.35     1737.07     86.04 o 
   0   9   1       88.18      109.84     14.46 o 
   1   9   1      102.50       87.98      7.82 o 
   2   9   1     1414.50     1588.08     80.71 o 
   3   9   1      613.01      648.19     39.10 o 
   4   9   1      370.65      355.40     19.62 o 
   5   9   1       35.22       42.28      8.07 o 
   6   9   1       13.58        1.01      5.30 o 
   7   9   1        0.67       -2.37      5.50 o 
   8   9   1       17.02        9.03      7.30 o 
   9   9   1        5.02       -1.65      7.12 o 
  10   9   1      132.88      135.46     15.11 o 
  11   9   1       99.34      131.61     15.90 o 
  12   9   1        1.10      -11.32      8.68 o 
  -5  10   1        9.25       -0.42     10.81 o 
  -4  10   1        2.23        3.27      7.64 o 
  -3  10   1       53.45       62.26     14.67 o 
  -2  10   1        7.95       13.62     10.88 o 
  -1  10   1      274.69      282.51     23.09 o 
   0  10   1      356.79      323.22     24.56 o 
   1  10   1       55.10       67.38     10.60 o 
   2  10   1     2148.37     2378.82    117.06 o 
   3  10   1     1183.90     1273.24     68.15 o 
   4  10   1        0.15       -8.08      5.39 o 
   5  10   1      396.85      393.89     21.99 o 
   6  10   1      129.84      141.74     34.67 o 
   7  10   1       97.18       99.41     12.07 o 
   8  10   1      322.45      305.37     40.15 o 
   9  10   1        3.48        0.74      7.69 o 
  10  10   1        7.40        8.51     13.62 o 
  11  10   1       87.91      118.43     15.52 o 
  -4  11   1      139.88      160.52     21.34 o 
  -3  11   1        4.76       -3.16     10.53 o 
  -1  11   1      192.41      213.87     20.49 o 
   0  11   1      268.67      289.74     23.72 o 
   1  11   1       44.00       61.16     13.51 o 
   3  11   1      978.59     1070.55     60.85 o 
   4  11   1      474.82      505.46     30.09 o 
   5  11   1       73.05       66.75     11.79 o 
   6  11   1      697.92      738.11     35.37 o 
   7  11   1       78.29       68.60     11.89 o 
   8  11   1       40.72       20.11     18.18 o 
   9  11   1       45.15       47.12     10.75 o 
  10  11   1       19.90       23.80     10.24 o 
  11  11   1       72.53       76.93     17.65 o 
  -3  12   1      162.46      191.76     22.53 o 
  -2  12   1      111.41      130.06     19.44 o 
  -1  12   1      241.88      290.93     24.56 o 
   3  12   1     1546.49     1671.59     59.58 o 
   4  12   1       91.80       62.15     11.80 o 
   5  12   1      148.21      165.93     21.27 o 
   6  12   1      873.90      909.92     41.92 o 
   7  12   1      289.95      315.78     21.37 o 
   8  12   1       13.12       13.87      8.90 o 
   9  12   1       79.84      121.99     23.37 o 
  10  12   1       20.67       20.58      9.87 o 
  11  12   1       38.17       67.38     20.92 o 
  -2  13   1       32.86       41.97     15.79 o 
  -1  13   1        9.83        8.56     10.81 o 
   0  13   1       31.56       18.53     11.93 o 
   1  13   1       55.15       48.78     13.62 o 
   2  13   1        8.99      -10.53      7.02 o 
   3  13   1      171.35      183.26     16.35 o 
   5  13   1        0.83      -16.77     11.37 o 
   6  13   1      214.72      222.97     18.63 o 
   7  13   1        1.04        1.69      8.95 o 
   8  13   1      166.36      167.51     44.46 o 
   9  13   1       57.39       78.30     15.58 o 
  10  13   1       29.84       38.48     12.21 o 
   0  14   1        0.04       -6.11     10.25 o 
   1  14   1       37.49       35.59     12.70 o 
   2  14   1       44.43       37.41     12.28 o 
   3  14   1      153.05      144.10     15.58 o 
   5  14   1       12.70        4.70     12.49 o 
   6  14   1       44.29       29.62     15.23 o 
   7  14   1      152.37      133.78     25.48 o 
   8  14   1       46.09       46.39     20.35 o 
   9  14   1        0.50        3.30     14.60 o 
   2  15   1       27.50       25.97     11.37 o 
   4  15   1       43.55       20.07     12.35 o 
   5  15   1       44.22       41.55     15.79 o 
   6  15   1        0.18        0.63     12.63 o 
   7  15   1        0.07      -18.00     12.00 o 
  -7 -14   2      301.90      335.22     36.92 o 
  -6 -14   2       88.41       79.94     20.42 o 
  -5 -14   2        8.69       -8.21     10.32 o 
  -2 -14   2        6.58        1.75      8.77 o 
  -9 -13   2        2.20       -7.37     14.74 o 
  -8 -13   2       69.37       82.40     24.28 o 
  -7 -13   2      572.26      578.85     49.98 o 
  -6 -13   2      196.66      191.62     26.46 o 
  -5 -13   2       40.34       31.73     14.46 o 
  -3 -13   2      171.42      175.89     15.44 o 
  -2 -13   2      120.72      131.82     15.72 o 
  -1 -13   2       23.82       21.06      9.90 o 
   0 -13   2        0.85       -3.58      8.77 o 
 -10 -12   2        1.03        5.69     17.55 o 
  -9 -12   2       37.10       18.32     17.13 o 
  -8 -12   2       47.11       29.13     18.32 o 
  -7 -12   2       61.07       59.10     19.37 o 
  -6 -12   2       12.62        7.44     12.99 o 
  -5 -12   2       31.44       42.18     14.81 o 
  -3 -12   2      142.49      141.43     13.26 o 
  -2 -12   2       27.40       29.69      9.76 o 
  -1 -12   2      142.98      118.34     15.23 o 
   0 -12   2       28.60       12.21     10.46 o 
   1 -12   2        0.12       -8.98      8.98 o 
   2 -12   2        4.19       -7.93      9.54 o 
 -10 -11   2      115.57      120.87     25.69 o 
  -9 -11   2        3.98        3.93     15.16 o 
  -8 -11   2      172.99      208.25     28.63 o 
  -7 -11   2       60.78       62.75     18.74 o 
  -6 -11   2      138.88      153.78     25.48 o 
  -5 -11   2        1.06       -5.19     10.11 o 
  -4 -11   2       62.50       56.01      8.91 o 
  -3 -11   2       15.74        9.05      6.25 o 
  -2 -11   2       22.61        6.32      7.44 o 
  -1 -11   2      326.90      368.77     24.28 o 
   0 -11   2       33.49       35.87     10.53 o 
   1 -11   2      163.49      147.75     16.63 o 
   2 -11   2      144.91      170.70     18.74 o 
   3 -11   2      124.78      113.91     18.46 o 
 -11 -10   2       13.06        4.75      9.81 o 
 -10 -10   2       31.59       31.32     10.65 o 
  -9 -10   2       17.73       11.07      8.63 o 
  -8 -10   2       22.57       22.12     10.04 o 
  -7 -10   2      150.89      146.94     14.02 o 
  -6 -10   2      215.26      192.04     25.27 o 
  -5 -10   2        0.81       -7.02     11.37 o 
  -4 -10   2      223.11      224.92     32.29 o 
  -3 -10   2       68.51       59.38      9.05 o 
  -2 -10   2      270.88      271.98     18.39 o 
  -1 -10   2      255.13      246.08     18.04 o 
   0 -10   2      218.83      220.39     17.97 o 
   1 -10   2       39.75       47.59     12.14 o 
   2 -10   2      175.44      183.12     18.18 o 
   3 -10   2       95.34      106.75     17.48 o 
   4 -10   2        0.25      -11.44     10.53 o 
 -11  -9   2       33.61       51.02     12.27 o 
 -10  -9   2       25.61       21.76     17.41 o 
  -9  -9   2       24.36       20.26      9.81 o 
  -8  -9   2       69.48       82.43     28.18 o 
  -7  -9   2      272.74      279.26     30.29 o 
  -6  -9   2        6.95       12.73      7.52 o 
  -5  -9   2      913.83      918.30     39.27 o 
  -4  -9   2      254.25      257.67     17.83 o 
  -3  -9   2        0.48        8.08     10.81 o 
  -2  -9   2       38.16       35.87      7.09 o 
  -1  -9   2      187.10      198.64     15.02 o 
   0  -9   2      828.66      821.69     42.67 o 
   1  -9   2      720.15      779.37     41.90 o 
   2  -9   2       18.92       16.49      8.98 o 
   3  -9   2      239.42      265.24     22.04 o 
   4  -9   2        0.08       -3.86      8.77 o 
   5  -9   2       32.93       31.02     12.56 o 
 -12  -8   2       82.91       92.69     14.71 o 
 -11  -8   2       22.07       27.21     10.69 o 
 -10  -8   2        3.16       -4.60      7.57 o 
  -9  -8   2      945.50     1263.91     82.67 o 
  -8  -8   2      512.84      571.66     57.97 o 
  -7  -8   2      154.15      160.53     30.57 o 
  -6  -8   2     1075.53     1138.22     61.76 o 
  -5  -8   2     1002.72      989.49     41.35 o 
  -4  -8   2      467.65      440.29     25.33 o 
  -3  -8   2     1048.19     1137.87     39.00 o 
  -2  -8   2     1952.14     2031.61     84.81 o 
  -1  -8   2      516.04      528.57     15.00 o 
   0  -8   2      461.29      481.71     19.25 o 
   1  -8   2      167.65      147.54     14.25 o 
   2  -8   2      421.79      405.90     26.11 o 
   3  -8   2      886.94     1035.53     53.97 o 
   4  -8   2      417.92      487.67     31.65 o 
   5  -8   2        0.22       -5.62      8.84 o 
   6  -8   2      132.36      132.31     18.60 o 
 -12  -7   2       26.22       14.84     10.70 o 
 -11  -7   2       53.58       47.20     11.69 o 
 -10  -7   2      309.18      342.86     72.99 o 
  -9  -7   2      106.46      137.77     15.76 o 
  -8  -7   2      478.24      532.06     54.12 o 
  -7  -7   2       10.77       10.39      6.06 o 
  -6  -7   2     1128.83     1243.25     78.57 o 
  -5  -7   2     1180.58     1285.04     37.90 o 
  -4  -7   2      283.96      289.10     16.87 o 
  -3  -7   2      135.26      149.48      8.34 o 
  -2  -7   2     2013.58     2323.42     74.45 o 
  -1  -7   2       10.29        4.75      2.71 o 
   0  -7   2      137.18      144.71      8.56 o 
   1  -7   2      250.61      259.70     14.15 o 
   2  -7   2      214.19      244.01     16.39 o 
   3  -7   2      337.92      374.48     16.90 o 
   4  -7   2      173.05      161.50     11.14 o 
   5  -7   2       53.09       60.43      8.92 o 
   6  -7   2      506.89      527.33     33.76 o 
   7  -7   2      333.93      365.61     27.72 o 
 -12  -6   2       12.79        5.94     10.02 o 
 -11  -6   2       55.76       61.07     11.45 o 
 -10  -6   2      132.86      168.68     21.58 o 
  -9  -6   2      113.20      127.50     13.02 o 
  -8  -6   2       24.56       20.29      7.08 o 
  -7  -6   2      610.87      627.34     40.99 o 
  -6  -6   2      223.32      220.43     15.58 o 
  -5  -6   2       47.25       49.69      4.58 o 
  -4  -6   2      477.25      491.15     16.13 o 
  -3  -6   2     1768.26     1845.83     59.23 o 
  -2  -6   2     4706.80     5468.19    169.25 o 
  -1  -6   2     4568.51     4769.81    109.61 o 
   0  -6   2      134.20      136.73      7.71 o 
   1  -6   2      778.52      906.35     31.36 o 
   2  -6   2      629.12      684.27     25.03 o 
   3  -6   2       88.82      106.85      8.02 o 
   4  -6   2      123.88      131.86      9.59 o 
   5  -6   2      416.93      430.14     19.27 o 
   6  -6   2      185.00      213.68     13.50 o 
   7  -6   2       95.71       95.58     10.91 o 
 -12  -5   2        2.03        3.79     10.46 o 
 -11  -5   2      209.27      169.04     15.03 o 
 -10  -5   2      733.26      713.12     88.09 o 
  -9  -5   2      328.74      317.02     33.97 o 
  -8  -5   2        0.14       -6.85      4.57 o 
  -7  -5   2      691.16      727.92     34.39 o 
  -6  -5   2      419.42      372.37     24.84 o 
  -5  -5   2      443.57      499.66     15.92 o 
  -4  -5   2      112.39      108.50      5.58 o 
  -3  -5   2      392.42      395.99     13.35 o 
  -2  -5   2     1922.82     1985.35     62.93 o 
  -1  -5   2     2854.92     3086.55     96.56 o 
   0  -5   2      341.35      338.46     13.18 o 
   1  -5   2     2316.93     2685.62     84.70 o 
   2  -5   2      663.45      647.47     23.39 o 
   3  -5   2      290.65      333.55     21.06 o 
   4  -5   2       89.08       87.71      7.68 o 
   5  -5   2      289.74      296.59     14.52 o 
   6  -5   2        2.39        0.02      5.20 o 
   7  -5   2        0.03       -5.13      5.65 o 
   8  -5   2      143.91      156.29     12.68 o 
 -12  -4   2       69.75       47.17     14.39 o 
 -11  -4   2       16.87       18.25     11.86 o 
 -10  -4   2       60.89       46.17     17.44 o 
  -9  -4   2       38.29       23.87      8.20 o 
  -8  -4   2       51.97       51.03      8.67 o 
  -7  -4   2      569.06      587.66     37.73 o 
  -6  -4   2      851.59      864.89     34.72 o 
  -5  -4   2     1601.63     1736.77     48.37 o 
  -4  -4   2      640.26      654.02     19.72 o 
  -3  -4   2     2396.86     2381.22     64.92 o 
  -2  -4   2      344.40      331.24     12.30 o 
  -1  -4   2     1170.36     1356.79     43.34 o 
   0  -4   2     1183.66     1244.24     40.01 o 
   1  -4   2       58.08       78.99      4.95 o 
   2  -4   2     1233.89     1229.83     40.47 o 
   3  -4   2      138.91      173.22      9.04 o 
   4  -4   2      794.74      838.69     39.51 o 
   5  -4   2      726.87      789.18     31.20 o 
   6  -4   2       64.55       76.91      8.01 o 
   7  -4   2       73.82       70.66      8.52 o 
   8  -4   2      293.23      291.04     39.97 o 
   9  -4   2       19.16       21.34      7.89 o 
 -12  -3   2      104.99      102.05     18.11 o 
 -11  -3   2       25.36       44.08     13.27 o 
 -10  -3   2      258.66      242.57     21.69 o 
  -9  -3   2       67.52       83.92     16.21 o 
  -8  -3   2        0.60       -7.07      4.72 o 
  -7  -3   2        2.43       -2.27      4.70 o 
  -6  -3   2       39.59       45.46      6.39 o 
  -5  -3   2        2.27       -0.89      3.24 o 
  -4  -3   2      417.44      530.36     16.10 o 
  -3  -3   2      505.40      519.36     15.59 o 
  -2  -3   2      763.94      720.86     23.45 o 
  -1  -3   2      866.04      875.17     28.26 o 
   0  -3   2     3075.26     3084.70    132.50 o 
   1  -3   2      834.37      767.33     25.36 o 
   2  -3   2     1517.40     1730.86     55.19 o 
   3  -3   2     2053.47     2259.89     71.92 o 
   4  -3   2        5.43       10.50      3.72 o 
   5  -3   2     1714.64     1983.14     64.73 o 
   6  -3   2        7.94        1.32      4.24 o 
   7  -3   2       64.66       66.74     12.88 o 
   8  -3   2       69.06      105.52     28.53 o 
   9  -3   2        4.26       -5.76      9.05 o 
 -11  -2   2      155.11      146.97     19.58 o 
 -10  -2   2       10.23       10.39     10.25 o 
  -9  -2   2     1062.94      991.32     53.90 o 
  -8  -2   2       49.83       40.83      7.35 o 
  -7  -2   2      284.44      301.17     15.78 o 
  -6  -2   2      320.19      382.64     17.80 o 
  -5  -2   2       64.39       55.45      5.92 o 
  -4  -2   2     2381.46     2718.14     73.31 o 
  -3  -2   2      159.91      170.40      7.82 o 
  -2  -2   2     2779.02     2929.17    112.78 o 
  -1  -2   2     1136.04     1177.88     37.21 o 
   0  -2   2     1031.02     1085.59     34.21 o 
   1  -2   2     2033.59     2256.23     70.16 o 
   2  -2   2      121.53      119.41      5.87 o 
   3  -2   2     4479.43     4885.52    150.99 o 
   4  -2   2     2332.24     2429.90     77.17 o 
   5  -2   2       52.27       52.96      5.83 o 
   6  -2   2       65.15       81.22      7.25 o 
   7  -2   2        3.61       -3.02      4.84 o 
   8  -2   2      610.64      617.53     29.87 o 
   9  -2   2        0.20      -13.58      9.05 o 
  10  -2   2        1.52      -14.63      9.76 o 
 -11  -1   2      129.56      121.29     18.25 o 
 -10  -1   2       73.59       77.07     14.53 o 
  -9  -1   2       13.88       22.39      9.33 o 
  -8  -1   2      414.66      438.12     27.93 o 
  -7  -1   2       79.98      109.70     12.35 o 
  -6  -1   2      713.66      623.00     25.94 o 
  -5  -1   2       11.21        7.83      3.96 o 
  -4  -1   2      206.41      176.51      9.23 o 
  -3  -1   2       18.65       14.23      2.23 o 
  -2  -1   2     9462.14     9116.13    240.35 o 
  -1  -1   2     2469.80     2570.01     99.75 o 
   0  -1   2        3.07        2.95      1.61 o 
   1  -1   2      471.72      447.52     14.86 o 
   2  -1   2     7118.02     6825.94    223.70 o 
   3  -1   2     1273.39     1386.73     44.60 o 
   4  -1   2     1421.84     1580.54     51.07 o 
   5  -1   2      499.98      517.44     22.01 o 
   6  -1   2        7.52        1.82      6.67 o 
   7  -1   2      385.03      390.40     16.88 o 
   8  -1   2      149.95      136.87     13.97 o 
   9  -1   2       31.19        8.56     10.39 o 
  10  -1   2        8.02       -5.76      9.48 o 
 -11   0   2        6.99        1.40     10.74 o 
 -10   0   2       10.87        7.51     10.25 o 
  -9   0   2        3.10        0.98      8.35 o 
  -8   0   2       21.93       20.78      9.26 o 
  -7   0   2      759.41      798.04     42.60 o 
  -6   0   2      728.96      783.02     41.06 o 
  -5   0   2     2351.86     2638.91    121.48 o 
  -4   0   2      332.39      332.36     14.41 o 
  -3   0   2     5127.36     5105.29    175.25 o 
  -2   0   2     2411.45     2466.99     92.34 o 
  -1   0   2      448.19      453.24     12.93 o 
   0   0   2      216.02      152.87      8.00 o 
   1   0   2     8120.04     7626.29    232.95 o 
   2   0   2      671.37      759.05     24.67 o 
   3   0   2     1120.50     1122.52     36.19 o 
   4   0   2     1241.92     1405.79     45.42 o 
   5   0   2     1656.71     1646.57     53.41 o 
   6   0   2       10.47       34.46     14.14 o 
   7   0   2      196.09      197.76     10.60 o 
   8   0   2      795.03      813.69     30.10 o 
   9   0   2       61.67       86.19     15.23 o 
  10   0   2       79.85       84.72     16.28 o 
  11   0   2       18.49       22.53     13.13 o 
 -11   1   2        7.87        1.54     10.95 o 
 -10   1   2       91.92       69.00     15.86 o 
  -9   1   2        3.26        2.25      8.35 o 
  -8   1   2       55.54       53.41     11.72 o 
  -7   1   2      341.90      339.36     22.60 o 
  -6   1   2      720.91      685.39     37.20 o 
  -5   1   2     4071.79     4222.00    191.39 o 
  -4   1   2     3082.40     3357.85    152.22 o 
  -3   1   2      463.98      507.25     25.83 o 
  -2   1   2     8296.61     7743.03    343.68 o 
  -1   1   2      277.31      277.10     10.16 o 
   0   1   2     9508.90     8376.46    256.23 o 
   1   1   2     1386.76     1369.08     42.92 o 
   2   1   2      563.04      573.95     18.94 o 
   3   1   2      601.35      564.88     19.10 o 
   4   1   2     1620.32     1653.99     52.65 o 
   5   1   2       48.49       54.71      5.18 o 
   6   1   2        2.02       -2.75      2.87 o 
   7   1   2      116.19      110.06      7.57 o 
   8   1   2     1660.90     1762.69     87.03 o 
   9   1   2       67.88       73.00     14.53 o 
  10   1   2       51.66       33.69     12.14 o 
  11   1   2       25.78       15.72     12.91 o 
 -10   2   2       20.65       19.30     13.06 o 
  -9   2   2      199.03      161.36     17.48 o 
  -8   2   2        0.90       -5.69      7.30 o 
  -7   2   2      109.04       89.14     12.84 o 
  -6   2   2        7.00       -5.76      6.88 o 
  -5   2   2     2514.90     2667.47    123.31 o 
  -4   2   2     1525.53     1604.92     75.45 o 
  -3   2   2     2810.63     2901.74    131.66 o 
  -2   2   2    41854.61    34494.70   1522.88 o 
  -1   2   2     2814.49     2609.22    118.05 o 
   0   2   2        4.23        2.77      3.33 o 
   1   2   2      835.02      699.22     31.22 o 
   2   2   2      615.15      569.32     19.95 o 
   3   2   2        3.18        2.54      3.97 o 
   4   2   2     6958.36     6741.83    206.92 o 
   5   2   2      447.35      386.40     14.76 o 
   6   2   2     1142.57     1066.67     60.92 o 
   7   2   2      105.27       77.96     11.30 o 
   8   2   2      730.02      714.94     40.85 o 
   9   2   2      156.34      150.34     17.48 o 
  10   2   2       59.79       52.64     14.04 o 
  11   2   2      102.32      121.43     18.81 o 
 -10   3   2        1.29      -14.95      9.97 o 
  -9   3   2      252.32      242.08     21.97 o 
  -8   3   2       29.62       28.50     11.37 o 
  -7   3   2       28.99       19.93      9.76 o 
  -6   3   2       24.31       12.28      8.14 o 
  -5   3   2      682.90      696.62     37.27 o 
  -4   3   2      151.86      157.71     12.77 o 
  -3   3   2       70.79       91.17      8.98 o 
  -2   3   2     2446.78     2524.02    115.38 o 
  -1   3   2     4127.68     4270.85    192.65 o 
   0   3   2    26218.25    24981.32   1104.94 o 
   1   3   2     9392.34     8947.61    512.01 o 
   2   3   2     5483.28     5176.57    197.09 o 
   3   3   2       99.00       85.48      8.29 o 
   4   3   2      382.18      358.85     17.77 o 
   5   3   2     1034.26     1131.09     32.36 o 
   7   3   2      631.69      616.11     35.72 o 
   8   3   2      134.23      121.64     15.30 o 
   9   3   2       42.11       36.22     11.86 o 
  10   3   2      248.92      256.26     22.95 o 
  11   3   2      169.30      170.28     21.55 o 
  12   3   2        5.21        4.70     10.74 o 
  -9   4   2      243.69      203.41     20.84 o 
  -8   4   2      184.37      180.45     19.51 o 
  -7   4   2       72.64       75.94     13.47 o 
  -6   4   2      185.22      193.93     16.91 o 
  -5   4   2      442.13      453.00     27.23 o 
  -4   4   2     4044.81     4317.87    196.30 o 
  -3   4   2     1734.84     1987.69     93.06 o 
  -2   4   2     2112.81     2156.83    100.22 o 
  -1   4   2        5.51        3.72      4.28 o 
   0   4   2    25901.31    25358.62   1122.28 o 
   1   4   2      522.44      581.09     30.81 o 
   2   4   2      140.10      122.36      7.29 o 
   3   4   2     1254.96     1270.92     35.53 o 
   4   4   2       80.04       70.84      4.23 o 
   5   4   2       38.00       34.49      6.08 o 
   6   4   2     1198.21     1266.95     48.25 o 
   7   4   2       66.00       74.29      8.25 o 
   8   4   2      282.98      252.75     21.05 o 
   9   4   2       29.71        2.25      9.62 o 
  10   4   2      509.30      398.60     30.11 o 
  11   4   2       53.68       44.36     14.53 o 
  12   4   2        6.53       19.44     11.93 o 
  -9   5   2      105.71      116.45     20.00 o 
  -8   5   2      137.25      151.54     19.93 o 
  -7   5   2       57.08       59.17     14.04 o 
  -6   5   2      308.73      311.21     22.53 o 
  -5   5   2     1170.29     1263.98     63.73 o 
  -4   5   2       27.50       41.48      9.90 o 
  -3   5   2     2839.47     3404.67    156.51 o 
  -2   5   2      846.59      905.91     46.18 o 
  -1   5   2     2327.23     2286.18    106.89 o 
   0   5   2      825.85      856.57     26.28 o 
   1   5   2     1185.35     1366.51     66.46 o 
   2   5   2       23.85       28.15      6.95 o 
   3   5   2     1961.57     1792.74     65.83 o 
   4   5   2     3198.72     3294.62    116.24 o 
   5   5   2      276.79      283.90     14.24 o 
   6   5   2      494.24      432.57     48.53 o 
   7   5   2        2.97       -2.82      8.35 o 
   8   5   2      166.46      162.81     15.97 o 
   9   5   2      142.24      120.24     17.55 o 
  10   5   2      119.51      117.29     18.18 o 
  11   5   2      337.24      334.23     28.56 o 
  12   5   2        6.73        7.37     11.58 o 
  -8   6   2      219.07      255.20     24.56 o 
  -7   6   2        0.78        0.98     11.02 o 
  -6   6   2        4.17       13.62      9.83 o 
  -5   6   2       46.01       42.53     11.16 o 
  -4   6   2       47.47       70.82     11.93 o 
  -3   6   2      928.33     1115.12     56.85 o 
  -2   6   2     2594.39     2934.73    136.71 o 
  -1   6   2      300.72      357.54     22.81 o 
   0   6   2     2547.29     2639.33     88.32 o 
   1   6   2      647.32      689.46     37.76 o 
   2   6   2     4539.87     4917.58    224.16 o 
   3   6   2        1.26        0.46      3.40 o 
   4   6   2      347.79      360.82     17.22 o 
   5   6   2      103.81       77.04      7.63 o 
   6   6   2      945.71      914.50     47.72 o 
   7   6   2       82.78       81.82      8.61 o 
   8   6   2        3.73       -6.80      4.54 o 
   9   6   2       29.32       28.69      8.38 o 
  10   6   2       16.38        3.09     10.39 o 
  11   6   2       75.20       41.41     15.09 o 
  12   6   2        0.88      -14.04     10.25 o 
  -8   7   2        1.86        4.00      7.21 o 
  -7   7   2      120.52       97.77     17.33 o 
  -6   7   2       11.41       20.21     12.21 o 
  -5   7   2       97.49      117.99     15.58 o 
  -4   7   2       13.88       11.65      8.63 o 
  -3   7   2       92.60       74.12     12.21 o 
  -2   7   2      479.13      512.24     30.74 o 
  -1   7   2      339.62      355.86     23.79 o 
   0   7   2     3076.42     3223.25     90.57 o 
   1   7   2      477.40      544.03     32.28 o 
   2   7   2       13.98       11.23      7.02 o 
   3   7   2       59.89       78.17     11.58 o 
   4   7   2      521.38      576.78     25.47 o 
   5   7   2      460.33      518.08     23.56 o 
   6   7   2      357.87      342.09     22.81 o 
   7   7   2        1.79        1.67      4.83 o 
   8   7   2      221.09      268.29     16.15 o 
   9   7   2       83.86       75.92     27.48 o 
  10   7   2        7.91       -5.83      7.20 o 
  11   7   2       24.87       30.74     14.25 o 
  12   7   2        3.77        7.58     12.70 o 
  -7   8   2      160.79      188.38     21.19 o 
  -6   8   2        0.76        7.72     12.77 o 
  -5   8   2      128.83      149.92     19.37 o 
  -4   8   2       15.06       11.30      9.76 o 
  -3   8   2       61.57       65.63     13.06 o 
  -2   8   2      568.61      654.58     38.04 o 
  -1   8   2      220.58      223.83     18.32 o 
   0   8   2      158.98      134.38      9.72 o 
   1   8   2      479.09      503.32     31.86 o 
   2   8   2       12.09        3.86      6.67 o 
   3   8   2      186.40      218.36     18.95 o 
   4   8   2      701.06      691.72     30.15 o 
   5   8   2       43.73       28.68     12.18 o 
   6   8   2        2.71        0.99      4.64 o 
   7   8   2       29.40       31.88      7.48 o 
   8   8   2      197.19      188.16     14.57 o 
   9   8   2      259.20      286.66     39.17 o 
  10   8   2       74.27       79.48     11.90 o 
  11   8   2        1.18       -0.21      8.04 o 
  12   8   2       57.37       57.20     16.42 o 
  -6   9   2        7.08       -4.07     13.34 o 
  -5   9   2       59.96       68.43     15.23 o 
  -4   9   2      504.58      567.89     36.56 o 
  -3   9   2       43.06       61.91     14.53 o 
  -2   9   2        0.78       -0.07      8.14 o 
  -1   9   2      169.94      151.12     15.86 o 
   0   9   2      173.27      155.03      9.73 o 
   1   9   2      210.54      170.28     15.44 o 
   2   9   2      340.04      372.49     27.23 o 
   3   9   2       80.36       64.36     12.28 o 
   4   9   2      748.51      762.46     33.51 o 
   5   9   2      220.04      187.28     13.22 o 
   6   9   2       52.52       41.48      8.25 o 
   7   9   2      261.52      267.83     37.80 o 
   8   9   2       93.10       86.07     12.46 o 
   9   9   2       26.77       28.69      8.91 o 
  10   9   2       27.34       19.34      9.33 o 
  11   9   2       47.07       31.84      9.95 o 
  12   9   2       55.28       40.63     11.00 o 
  -5  10   2       26.68        2.74     12.99 o 
  -4  10   2       13.93       16.35     13.06 o 
  -3  10   2        0.53       -2.11     11.16 o 
  -2  10   2      553.31      617.59     39.10 o 
  -1  10   2      329.96      320.76     24.98 o 
   0  10   2      292.52      286.16     23.23 o 
   1  10   2       23.59       27.02      6.09 o 
   2  10   2      165.28      155.61     18.53 o 
   3  10   2      493.16      519.25     34.53 o 
   4  10   2      138.33      159.44     15.33 o 
   5  10   2      516.42      568.30     27.71 o 
   6  10   2       29.74       19.66      7.00 o 
   7  10   2      175.96      165.29     13.45 o 
   8  10   2      184.85      182.94     14.43 o 
   9  10   2        5.88       -8.51      6.47 o 
  10  10   2       12.65       12.84      8.88 o 
  11  10   2       12.49        1.64      8.61 o 
  -4  11   2      305.24      348.42     28.28 o 
  -3  11   2      197.45      213.51     22.32 o 
  -2  11   2        0.34      -12.63     10.53 o 
  -1  11   2        5.04       -0.84     10.04 o 
   0  11   2      111.05      116.09     17.41 o 
   1  11   2     1454.84     1370.19     43.35 o 
   2  11   2        0.27       -4.28      9.41 o 
   3  11   2        0.65        7.02     11.44 o 
   4  11   2       47.32       55.53     10.19 o 
   5  11   2      621.92      618.15     30.63 o 
   6  11   2      192.93      178.99     15.39 o 
   7  11   2       28.61       20.56      8.65 o 
   8  11   2      173.28      193.34     17.48 o 
   9  11   2        8.68       -3.39      7.79 o 
  10  11   2       10.73       11.48      8.84 o 
  11  11   2        4.47        5.38      9.54 o 
  -1  12   2      458.01      508.73     35.16 o 
   0  12   2      305.86      282.79     24.42 o 
   1  12   2       17.13       31.36      7.13 o 
   2  12   2        5.86       11.01      7.90 o 
   3  12   2      191.37      230.78     25.34 o 
   4  12   2      541.82      544.48     67.07 o 
   5  12   2       11.74       21.65      9.76 o 
   6  12   2        3.46       -3.79      8.09 o 
   7  12   2       86.44      102.31     14.03 o 
   8  12   2      391.06      433.89     50.46 o 
   9  12   2        0.75      -10.80      7.20 o 
  10  12   2       20.10       19.99     10.27 o 
  11  12   2       38.42       44.06     12.23 o 
   2  13   2        4.46        3.51      7.23 o 
   3  13   2       47.59       47.73     16.63 o 
   4  13   2       22.64       25.78     10.24 o 
   5  13   2      141.20      146.65     16.18 o 
   6  13   2        5.01        9.13      9.48 o 
   7  13   2      486.51      569.49     31.03 o 
   8  13   2      263.48      322.92     27.20 o 
   9  13   2       25.51       19.47     10.11 o 
  10  13   2       25.00       31.70     11.44 o 
  -1  14   2       60.84      100.51     19.72 o 
   0  14   2      303.13      332.41     28.42 o 
   3  14   2      444.50      499.32     31.44 o 
   4  14   2        0.26       -8.49     11.86 o 
   5  14   2      110.50       70.19     18.32 o 
   6  14   2      120.58      134.13     16.60 o 
   7  14   2      222.11      257.22     20.49 o 
   8  14   2      252.47      265.44     36.32 o 
   9  14   2      209.52      224.99     30.84 o 
   1  15   2       49.97       39.17     15.65 o 
   2  15   2       39.16       35.23     14.11 o 
  -6 -14   3       15.61       12.00     14.46 o 
  -5 -14   3       19.65       19.16     14.04 o 
  -8 -13   3        3.73       -7.93     14.60 o 
  -7 -13   3      108.14      124.66     25.48 o 
  -6 -13   3      348.74      313.95     34.53 o 
  -5 -13   3       46.82       33.76     14.95 o 
  -3 -13   3       21.04       28.01      8.91 o 
  -2 -13   3      234.61      205.86     18.25 o 
  -1 -13   3      161.49      118.69     16.00 o 
   0 -13   3       42.08       63.10     14.46 o 
  -9 -12   3        0.86        3.51     15.72 o 
  -8 -12   3        5.47       -8.91     13.05 o 
  -7 -12   3       59.49       63.17     19.79 o 
  -6 -12   3      141.55      120.10     24.42 o 
  -5 -12   3        0.29      -15.26     10.18 o 
  -3 -12   3      370.28      356.98     22.88 o 
  -2 -12   3      472.01      480.16     29.27 o 
  -1 -12   3      352.49      356.56     24.84 o 
   0 -12   3       27.60       17.13     10.11 o 
   1 -12   3        5.74       -3.86      8.14 o 
 -10 -11   3      189.12      218.08     32.07 o 
  -9 -11   3      158.06      184.94     27.30 o 
  -7 -11   3        0.52       -9.40     12.00 o 
  -6 -11   3       13.32       10.95     12.14 o 
  -5 -11   3       65.61       56.57     15.65 o 
  -3 -11   3       14.16        3.86      6.81 o 
  -2 -11   3      185.64      191.06     16.21 o 
  -1 -11   3        3.42       -1.54      6.74 o 
   0 -11   3       78.29       76.08     13.33 o 
   1 -11   3       28.40       22.18     11.44 o 
   2 -11   3       53.57       48.50     14.74 o 
   3 -11   3       19.31        5.26     10.95 o 
 -11 -10   3       10.78        6.88     17.48 o 
 -10 -10   3      169.44      193.58     28.49 o 
  -9 -10   3      161.94      258.78     31.02 o 
  -8 -10   3      108.56      141.36     25.34 o 
  -7 -10   3        6.48       -0.98     10.88 o 
  -6 -10   3      109.20      107.95     20.91 o 
  -5 -10   3      258.62      224.32     26.18 o 
  -4 -10   3        0.35       -5.95      3.96 o 
  -3 -10   3      131.05      121.50     11.51 o 
  -2 -10   3       18.79       11.44      7.23 o 
  -1 -10   3       33.87       23.51      8.28 o 
   0 -10   3      351.95      353.61     24.21 o 
   1 -10   3       93.66       92.30     14.18 o 
   2 -10   3       17.74       12.00      9.76 o 
   3 -10   3        3.17      -11.72      9.05 o 
   4 -10   3      111.46       98.47     17.62 o 
 -11  -9   3       33.08       44.35     12.17 o 
 -10  -9   3      198.27      219.19     49.38 o 
  -9  -9   3      117.59      135.81     27.41 o 
  -8  -9   3       93.43      104.92     15.90 o 
  -7  -9   3      188.59      192.69     15.32 o 
  -6  -9   3      476.87      495.53     42.19 o 
  -5  -9   3       77.43       89.56     18.46 o 
  -4  -9   3        1.52       -3.19      3.81 o 
  -3  -9   3        1.71        0.91      4.28 o 
  -2  -9   3       95.67      102.75     10.25 o 
  -1  -9   3      905.35      955.18     47.65 o 
   0  -9   3       50.98       29.06      8.84 o 
   1  -9   3       30.67        8.98      8.56 o 
   2  -9   3        3.76       -4.98      8.00 o 
   3  -9   3      128.97      168.66     17.69 o 
   4  -9   3       22.46       23.72     12.42 o 
   5  -9   3       35.66       36.01     13.20 o 
 -11  -8   3      176.79      218.68     45.34 o 
 -10  -8   3       56.88       53.64     11.92 o 
  -9  -8   3        1.47        3.92      8.48 o 
  -8  -8   3      234.45      282.81     26.18 o 
  -7  -8   3       27.33       31.91      8.44 o 
  -6  -8   3       21.94       22.96     10.35 o 
  -5  -8   3        4.67        1.31      5.15 o 
  -4  -8   3      507.64      494.32     17.17 o 
  -3  -8   3      628.88      603.88     22.69 o 
  -2  -8   3      355.99      330.73     19.65 o 
  -1  -8   3       70.69       58.68      9.41 o 
   0  -8   3      215.37      233.80     17.12 o 
   1  -8   3       99.76      115.25     13.83 o 
   2  -8   3      592.69      619.97     35.79 o 
   3  -8   3      111.33      113.00     15.86 o 
   4  -8   3       51.51       46.25     13.20 o 
   5  -8   3       78.02       69.98     14.88 o 
   6  -8   3       20.72       -4.91      9.90 o 
 -12  -7   3       21.16       23.09     10.59 o 
 -11  -7   3       25.02       30.01     10.11 o 
 -10  -7   3       61.40       61.96     21.06 o 
  -9  -7   3      163.17      167.14     43.17 o 
  -8  -7   3      256.66      265.80     50.36 o 
  -7  -7   3      114.64      121.30     11.99 o 
  -6  -7   3      232.04      217.72     14.53 o 
  -5  -7   3       92.41       87.80      6.78 o 
  -4  -7   3       82.25       81.27      5.77 o 
  -3  -7   3      312.23      306.00     13.23 o 
  -2  -7   3        0.29       -3.46      2.79 o 
  -1  -7   3       24.61       19.35      4.02 o 
   0  -7   3     1447.03     1495.93     69.48 o 
   1  -7   3     1827.79     1914.14     88.08 o 
   2  -7   3       74.00       73.91     11.44 o 
   3  -7   3        3.72       11.65      8.35 o 
   4  -7   3      127.87      144.38     16.28 o 
   5  -7   3      422.81      453.35     30.46 o 
   6  -7   3       79.01       99.03     17.12 o 
   7  -7   3        4.77       10.95     11.58 o 
 -12  -6   3       35.22       25.65     10.71 o 
 -11  -6   3      134.32      153.36     16.57 o 
 -10  -6   3      158.05      176.41     16.40 o 
  -9  -6   3        2.62       13.38      7.85 o 
  -8  -6   3     1078.48     1099.51     97.27 o 
  -7  -6   3      809.80      894.69    109.83 o 
  -6  -6   3      408.52      408.76     22.11 o 
  -5  -6   3     4351.51     4771.17    129.57 o 
  -4  -6   3       62.88       56.49      4.93 o 
  -3  -6   3       43.05       48.14      7.54 o 
  -2  -6   3      114.85      127.97      7.39 o 
  -1  -6   3     4223.53     4474.93    102.71 o 
   0  -6   3     1660.46     1821.93     58.63 o 
   1  -6   3     1797.19     1997.79     81.97 o 
   2  -6   3      531.65      583.99     22.00 o 
   3  -6   3     1703.80     1897.18     62.70 o 
   4  -6   3     1189.95     1369.53     47.41 o 
   5  -6   3      157.74      170.49     17.33 o 
   6  -6   3      185.55      172.52     17.97 o 
   7  -6   3       45.29       51.31     13.20 o 
 -12  -5   3       95.78       89.56     17.90 o 
 -11  -5   3       36.57       25.20      9.80 o 
 -10  -5   3      431.83      455.17     50.57 o 
  -9  -5   3       14.98       17.68      8.15 o 
  -8  -5   3      306.27      280.24     37.73 o 
  -7  -5   3      123.27      123.92     10.99 o 
  -6  -5   3       19.41        8.98      5.51 o 
  -5  -5   3      654.11      674.52     26.32 o 
  -4  -5   3     1180.22     1236.05     35.80 o 
  -3  -5   3      107.65       79.59      5.14 o 
  -2  -5   3    12980.24    14704.58    449.20 o 
  -1  -5   3       75.16       90.66      4.11 o 
   0  -5   3      136.29      188.62      8.56 o 
   1  -5   3     1043.40     1197.14     39.50 o 
   2  -5   3      418.68      434.57     17.04 o 
   3  -5   3      227.48      258.90     12.32 o 
   4  -5   3     1769.28     1979.55     65.33 o 
   5  -5   3        1.06        3.05      4.96 o 
   6  -5   3       69.93       83.46     10.60 o 
   7  -5   3      513.53      570.46     28.60 o 
   8  -5   3      105.64       98.19     15.58 o 
 -12  -4   3        0.49        2.39     10.53 o 
 -11  -4   3       15.78        6.04     10.53 o 
 -10  -4   3      199.35      177.77     15.12 o 
  -9  -4   3      141.95      140.66     12.87 o 
  -8  -4   3      467.63      483.34     40.18 o 
  -7  -4   3       68.01       83.70      9.14 o 
  -6  -4   3        1.21       -2.34      4.09 o 
  -5  -4   3     1595.25     1777.83     49.62 o 
  -4  -4   3      183.56      188.84      7.67 o 
  -3  -4   3      670.16      677.79     20.34 o 
  -2  -4   3        2.26       -1.09      1.93 o 
  -1  -4   3     2045.26     2255.43     70.82 o 
   0  -4   3     3326.92     3381.90    104.79 o 
   1  -4   3      199.05      234.12      9.75 o 
   2  -4   3      107.53      145.30      7.73 o 
   3  -4   3      278.52      256.31     11.77 o 
   4  -4   3      946.68     1169.09     40.22 o 
   5  -4   3      146.16      155.04     10.24 o 
   6  -4   3      167.01      190.23     11.74 o 
   7  -4   3      109.03      110.90     10.43 o 
   8  -4   3        9.76        9.31      6.54 o 
   9  -4   3       17.28        0.82      7.16 o 
 -12  -3   3        1.79        0.56     11.09 o 
 -11  -3   3       31.10       24.57     12.14 o 
 -10  -3   3      144.88      113.28     17.90 o 
  -9  -3   3      300.21      308.20     17.96 o 
  -8  -3   3       61.62       41.18     18.21 o 
  -7  -3   3        0.47       -6.37      4.24 o 
  -6  -3   3      192.00      196.58     19.90 o 
  -5  -3   3     1703.96     1864.67     51.81 o 
  -4  -3   3     2736.23     2928.82     98.49 o 
  -3  -3   3     1207.36     1275.25     36.85 o 
  -2  -3   3      950.57     1002.16     32.28 o 
  -1  -3   3       96.10       88.56      4.53 o 
   0  -3   3     1402.03     1533.66     48.36 o 
   1  -3   3      563.09      601.50     24.21 o 
   2  -3   3        7.84        1.24      2.38 o 
   3  -3   3      284.02      248.90     11.03 o 
   4  -3   3      390.14      426.02     17.14 o 
   5  -3   3       35.68       56.69      6.78 o 
   6  -3   3       16.36       22.06      5.72 o 
   7  -3   3      166.33      172.11     11.51 o 
   8  -3   3        0.71       -1.85      5.93 o 
   9  -3   3       35.97       50.68     13.20 o 
 -11  -2   3       17.68       26.18     12.35 o 
 -10  -2   3       75.64       78.89     15.72 o 
  -9  -2   3       85.28      108.02     15.58 o 
  -8  -2   3        1.91       -0.38      5.11 o 
  -7  -2   3       76.24       98.90      9.24 o 
  -6  -2   3       27.65       25.37      5.49 o 
  -5  -2   3      773.97      740.32     21.95 o 
  -4  -2   3     3207.66     3369.04     90.79 o 
  -3  -2   3      308.94      274.19     13.87 o 
  -2  -2   3     1631.55     1710.95     58.45 o 
  -1  -2   3      800.75      831.59     37.48 o 
   0  -2   3       18.03       23.02      3.79 o 
   1  -2   3       65.22       52.54      3.28 o 
   2  -2   3      210.97      265.68     10.51 o 
   3  -2   3       72.02      122.77     33.73 o 
   4  -2   3      230.48      227.95     10.79 o 
   5  -2   3      317.11      324.99     14.24 o 
   6  -2   3     1053.66     1179.52     40.91 o 
   7  -2   3       24.23       18.93      7.55 o 
   8  -2   3        2.64        3.38      5.68 o 
   9  -2   3       53.22       48.50     13.76 o 
  10  -2   3       84.17       73.21     16.28 o 
 -11  -1   3        4.44       -3.65      9.97 o 
 -10  -1   3       99.21      106.68     16.14 o 
  -9  -1   3      457.35      444.64     29.41 o 
  -8  -1   3       13.29       12.99      7.93 o 
  -7  -1   3        0.93       -1.95      4.41 o 
  -6  -1   3      198.87      173.73     10.73 o 
  -5  -1   3      281.25      401.73     17.65 o 
  -4  -1   3     1253.30     1365.37     39.13 o 
  -3  -1   3      260.34      275.57      9.06 o 
  -2  -1   3     7974.31     7599.61    201.08 o 
  -1  -1   3     2103.33     1945.60     60.46 o 
   0  -1   3       19.72       14.81      2.67 o 
   1  -1   3       37.18       49.04      2.98 o 
   2  -1   3      114.81       97.37      5.00 o 
   3  -1   3      134.60      123.34      6.55 o 
   4  -1   3      831.80      976.06     32.95 o 
   5  -1   3        8.77        7.61      3.51 o 
   6  -1   3        1.04        0.40      3.53 o 
   7  -1   3      107.34      112.04      8.75 o 
   8  -1   3      309.42      327.91     16.27 o 
   9  -1   3      155.16      148.73     18.74 o 
  10  -1   3       10.48       19.44     11.58 o 
 -11   0   3       14.43       24.64     11.51 o 
 -10   0   3       72.37       79.10     15.51 o 
  -9   0   3       12.50       21.27     10.46 o 
  -8   0   3      185.45      170.49     15.86 o 
  -7   0   3      273.16      237.10     17.97 o 
  -6   0   3       75.76       93.77     10.74 o 
  -5   0   3      589.58      698.16     27.59 o 
  -4   0   3      532.59      542.58     21.63 o 
  -3   0   3     3225.12     3148.09     84.82 o 
  -2   0   3     1902.98     1937.15     52.37 o 
  -1   0   3       24.69       33.90      2.08 o 
   0   0   3       11.78        7.61      1.43 o 
   1   0   3     6989.04     6553.02    200.52 o 
   2   0   3      391.36      351.79     12.58 o 
   3   0   3     1126.79     1157.36     37.49 o 
   4   0   3      141.77      155.58      7.75 o 
   5   0   3      439.96      458.90     43.55 o 
   6   0   3      204.31      228.55     11.17 o 
   7   0   3      150.35      182.55     15.58 o 
   8   0   3      279.37      273.85     20.43 o 
   9   0   3      247.37      292.27     23.72 o 
  10   0   3       71.56       56.50     14.18 o 
  11   0   3        0.36       -2.95     10.18 o 
 -11   1   3        9.78       -3.16     10.53 o 
 -10   1   3      312.86      303.71     24.49 o 
  -9   1   3       10.36        3.37      9.62 o 
  -8   1   3        4.31       14.39      8.91 o 
  -7   1   3       84.88       62.75     10.88 o 
  -6   1   3      145.08      139.61     13.12 o 
  -5   1   3       90.06       84.01     10.32 o 
  -4   1   3      122.45      112.23      9.61 o 
  -3   1   3      595.69      624.27     23.65 o 
  -2   1   3      897.83      816.81     24.84 o 
  -1   1   3     1060.85      973.52     27.05 o 
   0   1   3     9349.12     8807.61    269.13 o 
   1   1   3     8463.57     8291.10    253.61 o 
   2   1   3       17.66       11.07      1.97 o 
   3   1   3     1984.00     2067.94     65.05 o 
   4   1   3     1461.38     1463.69     47.24 o 
   5   1   3      155.46      124.91     11.12 o 
   6   1   3      876.26      848.37     29.77 o 
   7   1   3      104.23       94.39      7.43 o 
   8   1   3      600.27      660.19     38.96 o 
   9   1   3      361.79      388.98     28.14 o 
  10   1   3        5.27       -3.44      9.55 o 
  11   1   3        3.00        6.60     10.60 o 
 -10   2   3      107.26      135.75     19.02 o 
  -9   2   3        2.42        9.90      9.90 o 
  -8   2   3       26.39       14.39      9.62 o 
  -7   2   3       67.79       51.73     10.74 o 
  -6   2   3       54.51       39.17     10.11 o 
  -5   2   3       48.82       62.75      9.62 o 
  -4   2   3     1301.96     1343.98     64.08 o 
  -3   2   3      266.51      265.38     16.07 o 
  -2   2   3      126.97      152.80     10.60 o 
  -1   2   3      214.33      199.27      8.12 o 
   0   2   3     8564.66     7963.14    243.83 o 
   1   2   3      675.37      618.21     22.18 o 
   2   2   3       98.58       97.66      4.89 o 
   3   2   3     2122.64     2164.55     67.99 o 
   4   2   3       18.22       17.57      3.05 o 
   5   2   3     2030.92     1995.82     63.80 o 
   6   2   3     1027.38      887.13     30.74 o 
   7   2   3       21.55       14.04      7.09 o 
   8   2   3      187.60      164.45     16.98 o 
   9   2   3     1549.44     1519.37     78.25 o 
  10   2   3        4.05       -2.53      9.55 o 
  11   2   3        5.35       -3.72      9.62 o 
 -10   3   3      401.87      364.70     28.63 o 
  -9   3   3      136.87      133.57     16.63 o 
  -8   3   3       91.19      111.03     15.65 o 
  -7   3   3        4.12       -4.07      7.58 o 
  -6   3   3      206.98      179.47     15.72 o 
  -5   3   3       37.38       30.81      9.12 o 
  -4   3   3      587.94      636.75     33.76 o 
  -3   3   3      253.68      242.15     15.72 o 
  -2   3   3     7095.37     7034.47    314.42 o 
  -1   3   3      135.54      116.51      5.83 o 
   0   3   3    14708.97    13881.91    616.13 o 
   1   3   3     6422.49     6196.36    227.22 o 
   2   3   3       93.98       96.07      3.94 o 
   3   3   3     3048.14     2962.19     80.29 o 
   4   3   3      668.01      724.49     24.78 o 
   5   3   3      261.78      246.09     10.67 o 
   6   3   3       31.58       13.29     12.88 o 
   7   3   3      127.09      100.51      7.24 o 
   8   3   3      278.91      252.33     20.91 o 
   9   3   3     1130.22     1036.87     57.34 o 
  10   3   3       50.44       74.12     15.16 o 
  11   3   3        0.49        7.79     10.95 o 
 -10   4   3      127.95      136.66     20.49 o 
  -9   4   3        0.29       19.44     12.14 o 
  -8   4   3      661.40      623.76     38.33 o 
  -7   4   3      633.59      572.60     34.88 o 
  -6   4   3      966.13      962.33     51.09 o 
  -5   4   3      254.81      276.05     20.56 o 
  -4   4   3     3176.35     3129.34    144.36 o 
  -3   4   3     2252.05     2345.76    109.27 o 
  -2   4   3      343.65      329.88     20.21 o 
  -1   4   3        3.88        6.80      3.01 o 
   0   4   3    20697.28    20108.95    891.45 o 
   1   4   3    22379.10    21828.23   1384.34 o 
   2   4   3      431.22      439.62     13.47 o 
   3   4   3       46.64       32.10      2.58 o 
   4   4   3     1887.95     1716.09     65.14 o 
   5   4   3      130.52      136.75     10.08 o 
   6   4   3      178.91      138.50     11.69 o 
   7   4   3       75.66       62.68     11.79 o 
   8   4   3       15.92        6.88      8.07 o 
   9   4   3      158.49      152.24     19.44 o 
  10   4   3       69.64       57.55     14.39 o 
  11   4   3       26.56       16.63     12.00 o 
  12   4   3       78.09      104.93     18.46 o 
  -9   5   3       23.89       20.35     14.39 o 
  -8   5   3      549.21      538.70     35.79 o 
  -7   5   3      553.23      556.17     35.09 o 
  -6   5   3        7.88        0.56      8.77 o 
  -5   5   3     1068.43     1188.81     60.64 o 
  -4   5   3      633.96      771.30     41.69 o 
  -3   5   3      580.06      631.41     35.51 o 
  -2   5   3      158.30      162.84     14.04 o 
  -1   5   3       62.84       77.21      6.20 o 
   0   5   3        2.68        1.33      4.98 o 
   1   5   3    15443.86    16147.32    718.03 o 
   2   5   3     1318.39     1308.04     48.32 o 
   3   5   3        0.70        0.48      2.35 o 
   4   5   3       74.62       52.35      4.02 o 
   5   5   3      147.79      121.88     10.13 o 
   6   5   3      443.23      435.34     16.94 o 
   7   5   3       63.56       51.60     11.23 o 
   8   5   3      123.14      120.31     15.09 o 
   9   5   3       24.84       -1.19      9.90 o 
  10   5   3        0.40      -12.53      8.35 o 
  11   5   3       40.55       35.38     13.97 o 
  12   5   3       34.77       36.78     14.32 o 
  -8   6   3      398.89      400.07     30.67 o 
  -7   6   3      321.65      331.92     26.11 o 
  -6   6   3       26.47       20.07     10.46 o 
  -5   6   3       63.49       74.26     12.91 o 
  -4   6   3     1984.82     2230.38    106.82 o 
  -3   6   3     1176.87     1254.36     63.51 o 
  -2   6   3        1.03       12.99      7.65 o 
  -1   6   3      851.26      991.81     51.37 o 
   0   6   3     3759.70     3775.32    105.06 o 
   1   6   3     2187.73     2467.88    116.71 o 
   2   6   3      990.69     1095.82     56.15 o 
   3   6   3       94.62      103.49      8.09 o 
   4   6   3     8096.41     8265.99    283.89 o 
   5   6   3     1198.09     1356.71     51.37 o 
   6   6   3      329.61      337.29     29.13 o 
   7   6   3      960.20     1048.23     47.51 o 
   8   6   3       26.86       20.47      6.39 o 
   9   6   3        0.17      -11.47      7.65 o 
  10   6   3        1.17       -8.84      8.49 o 
  11   6   3       27.08       24.78     13.97 o 
  12   6   3        1.47        4.14     11.72 o 
  -8   7   3      481.74      476.30     35.16 o 
  -7   7   3      711.56      738.45     45.90 o 
  -6   7   3       29.37       33.06     12.42 o 
  -5   7   3      339.52      337.32     24.98 o 
  -4   7   3      410.51      441.70     28.84 o 
  -3   7   3        3.57        7.37      8.91 o 
  -2   7   3        7.72        2.95      7.58 o 
  -1   7   3      729.43      919.87     49.34 o 
   0   7   3       25.15       10.82      4.15 o 
   1   7   3     1983.65     2012.68     97.90 o 
   2   7   3     1941.78     2282.53    109.76 o 
   3   7   3     4849.18     5265.35    184.12 o 
   4   7   3        2.20       -1.56      3.70 o 
   5   7   3       53.90       39.80      8.77 o 
   6   7   3        5.43       19.35      5.61 o 
   7   7   3      652.16      665.52     54.89 o 
   8   7   3       88.72      103.16     10.40 o 
   9   7   3        8.92       -0.70      5.91 o 
  10   7   3       11.08        0.98     10.25 o 
  11   7   3       68.37       56.78     16.56 o 
  12   7   3       10.24        8.84     12.77 o 
  -7   8   3      253.36      296.76     27.65 o 
  -6   8   3      135.86      154.20     20.42 o 
  -5   8   3      104.15      109.07     16.77 o 
  -4   8   3      219.67      229.24     21.05 o 
  -3   8   3      252.25      292.55     22.88 o 
  -2   8   3       56.55       51.52     11.23 o 
  -1   8   3      458.56      453.70     29.48 o 
   0   8   3       92.70       84.16      7.54 o 
   1   8   3        0.09        1.97      7.79 o 
   2   8   3      320.82      384.63     27.02 o 
   3   8   3      904.71      787.83     33.28 o 
   4   8   3      191.51      198.58     12.87 o 
   5   8   3      215.30      190.52     14.57 o 
   6   8   3      241.37      253.31     15.09 o 
   7   8   3      116.48      108.46     10.19 o 
   8   8   3      201.76      198.24     14.03 o 
   9   8   3       31.80       28.81      8.29 o 
  10   8   3      104.11      104.16     13.01 o 
  11   8   3      177.74      185.50     22.95 o 
  12   8   3        9.10       -3.44     13.20 o 
  -6   9   3       12.90        2.04     12.49 o 
  -5   9   3        1.43       -7.58     11.65 o 
  -4   9   3      241.79      258.78     23.02 o 
  -3   9   3      299.19      313.11     25.41 o 
  -2   9   3       98.56      122.34     17.12 o 
  -1   9   3       95.52      118.69     14.39 o 
   0   9   3       73.63       87.91      8.17 o 
   1   9   3        0.02        4.00      8.28 o 
   2   9   3       20.13       22.74      9.26 o 
   3   9   3       68.58       59.59     12.49 o 
   4   9   3        3.16        3.38      4.69 o 
   5   9   3      558.40      531.53     28.39 o 
   6   9   3      130.21      114.16     10.85 o 
   7   9   3        4.84        0.05      8.81 o 
   8   9   3        0.15        0.55      5.71 o 
   9   9   3      390.09      444.51     42.22 o 
  10   9   3       63.77       78.92     18.35 o 
  11   9   3       76.56       80.73     13.19 o 
  12   9   3       12.09        5.55     13.97 o 
  -6  10   3        0.21      -14.88     14.11 o 
  -5  10   3      163.99      168.52     20.56 o 
  -4  10   3       25.37       31.87     14.60 o 
  -3  10   3       25.22        2.67     12.70 o 
  -2  10   3      172.58      183.61     19.58 o 
  -1  10   3       63.69       71.66     14.53 o 
   0  10   3       28.38       19.94      6.04 o 
   1  10   3      200.22      172.55     10.27 o 
   2  10   3        7.28       -0.21      8.98 o 
   3  10   3      251.45      220.88     20.98 o 
   4  10   3       37.49       41.20      8.05 o 
   5  10   3      187.89      168.46     13.17 o 
   6  10   3       58.91       56.40      8.90 o 
   7  10   3       42.24       51.89      8.74 o 
   8  10   3       56.40       45.27      9.08 o 
   9  10   3       37.20       39.01      9.60 o 
  10  10   3      163.95      217.53     25.44 o 
  11  10   3       78.57       76.85     14.98 o 
  -5  11   3      169.62      191.97     23.23 o 
  -4  11   3       66.52       98.61     19.58 o 
  -3  11   3        6.91        0.77     11.44 o 
  -2  11   3      142.54      140.31     20.63 o 
  -1  11   3       45.89       44.71     14.60 o 
   0  11   3       14.26       14.60     11.37 o 
   1  11   3      110.04       96.00      9.37 o 
   2  11   3      178.53      182.21     21.12 o 
   3  11   3      475.95      513.50     36.00 o 
   4  11   3       14.19        3.99      6.69 o 
   5  11   3       82.34       82.83     11.40 o 
   6  11   3      256.49      269.08     20.04 o 
   7  11   3      141.57      152.95     14.21 o 
   8  11   3        1.10       -9.83      6.55 o 
   9  11   3       16.17       21.06      8.34 o 
  10  11   3      105.33      154.25     30.88 o 
  11  11   3        5.26       -4.84      8.46 o 
  -4  12   3        0.31       -2.18     12.14 o 
  -3  12   3       31.41       40.22     16.35 o 
  -2  12   3      236.98      242.29     24.63 o 
  -1  12   3      111.17      110.89     18.46 o 
   0  12   3       61.48       61.91     14.81 o 
   1  12   3      792.44      669.87     25.22 o 
   3  12   3        0.31      -14.21      9.47 o 
   4  12   3      295.59      274.06     29.73 o 
   5  12   3      247.60      260.95     18.73 o 
   6  12   3      624.29      715.56     62.64 o 
   7  12   3       44.66       39.72     13.02 o 
   8  12   3        5.07        8.06      7.72 o 
   9  12   3       80.02       94.16     20.11 o 
  10  12   3      101.43      125.54     16.81 o 
  11  12   3       25.70       22.55     10.32 o 
  -1  13   3       30.88       45.13     15.16 o 
   0  13   3       16.88       18.04     12.49 o 
   1  13   3      247.36      204.21     13.45 o 
   2  13   3      630.20      536.42     37.62 o 
   3  13   3      281.08      281.18     29.27 o 
   4  13   3      171.33      154.65     15.85 o 
   5  13   3      156.61      193.39     18.64 o 
   6  13   3       16.46        3.97      9.30 o 
   7  13   3       49.02       48.72     13.93 o 
   8  13   3       17.85        8.96      8.98 o 
   9  13   3       70.76       76.81     22.67 o 
  10  13   3        6.80        3.02     12.35 o 
   4  14   3      109.06      120.17     21.90 o 
   5  14   3      114.56      110.19     22.25 o 
   6  14   3       36.89       14.60     12.91 o 
   7  14   3      108.97      122.69     22.25 o 
   8  14   3       58.00       78.96     18.74 o 
   9  14   3       89.64       62.40     16.63 o 
   7  15   3       99.10       98.19     20.42 o 
   8  15   3       54.09       69.49     19.02 o 
  -7 -13   4      247.93      271.63     34.18 o 
  -6 -13   4       63.70       83.66     21.90 o 
  -5 -13   4       65.46       34.39     15.58 o 
  -2 -13   4        9.68        8.70      7.79 o 
  -9 -12   4       90.89      133.57     28.91 o 
  -8 -12   4       91.09       89.98     23.58 o 
  -7 -12   4       22.96       23.86     16.99 o 
  -6 -12   4       34.14       30.18     16.07 o 
  -5 -12   4       38.74       44.01     16.42 o 
  -3 -12   4      100.04      105.56     13.69 o 
  -2 -12   4        1.30        2.53      7.30 o 
  -1 -12   4      189.04      187.75     18.04 o 
   0 -12   4       88.51      130.83     17.48 o 
   1 -12   4       95.28      105.91     16.70 o 
 -10 -11   4       28.65        4.00     16.56 o 
  -9 -11   4       26.11       45.83     18.74 o 
  -8 -11   4       12.59        0.07     14.11 o 
  -7 -11   4       17.62        2.18     13.20 o 
  -6 -11   4      194.27      161.64     24.28 o 
  -5 -11   4      146.52      148.59     22.25 o 
  -3 -11   4        8.44        5.19      7.37 o 
  -2 -11   4      103.17      119.32     14.60 o 
  -1 -11   4       44.54       71.80     12.77 o 
   0 -11   4       55.58       66.26     13.41 o 
   1 -11   4       72.87       77.21     13.97 o 
   2 -11   4        4.81       -3.02      9.05 o 
 -10 -10   4       14.42       -1.97     18.25 o 
  -9 -10   4        2.40        7.86     15.65 o 
  -8 -10   4        4.81       -3.72     12.84 o 
  -7 -10   4      154.00      157.85     25.90 o 
  -6 -10   4       13.53       11.72     12.28 o 
  -5 -10   4       30.63       21.20     13.41 o 
  -4 -10   4      406.36      350.92     25.27 o 
  -3 -10   4      217.92      204.60     15.44 o 
  -2 -10   4      525.66      551.82     31.09 o 
  -1 -10   4      210.87      202.14     16.77 o 
   0 -10   4       26.08       19.44      8.63 o 
   1 -10   4       62.07       57.84     12.28 o 
   2 -10   4       30.66       14.74     10.32 o 
   3 -10   4      252.11      296.69     25.20 o 
 -11  -9   4        2.29        3.30     16.00 o 
 -10  -9   4       19.40       15.30     19.23 o 
  -9  -9   4      169.52      209.72     28.77 o 
  -8  -9   4       61.11       62.33     19.58 o 
  -7  -9   4      316.58      347.51     35.09 o 
  -6  -9   4      167.03      172.94     24.14 o 
  -5  -9   4        1.50       -8.42      8.84 o 
  -4  -9   4      187.42      201.77     30.01 o 
  -3  -9   4        1.00        1.40      4.77 o 
  -2  -9   4        1.61       -1.05      5.05 o 
  -1  -9   4       83.33       61.34     10.32 o 
   0  -9   4      479.39      528.94     30.95 o 
   1  -9   4      608.35      633.87     36.71 o 
   2  -9   4       11.75        7.86      9.12 o 
   3  -9   4        0.45       -3.58      9.41 o 
   4  -9   4       83.27       99.60     17.19 o 
 -11  -8   4        0.30       -5.49      7.66 o 
 -10  -8   4      275.70      296.06     54.08 o 
  -9  -8   4      191.16      217.07     23.79 o 
  -8  -8   4      232.09      214.44     16.30 o 
  -7  -8   4       74.05       63.84      9.96 o 
  -6  -8   4      302.89      345.82     33.41 o 
  -5  -8   4      269.64      234.57     25.90 o 
  -4  -8   4      672.58      664.39     49.59 o 
  -3  -8   4       19.41       18.60      5.97 o 
  -2  -8   4       66.65       57.91      8.70 o 
  -1  -8   4      654.13      616.81     32.85 o 
   0  -8   4        2.48       -2.25      5.97 o 
   1  -8   4       67.08       59.52     11.02 o 
   2  -8   4        1.22       -8.53      5.68 o 
   3  -8   4        0.63       -5.97      8.63 o 
   4  -8   4        2.63        3.09      9.12 o 
   5  -8   4       13.01        5.47     10.25 o 
 -11  -7   4       13.80       14.67      9.21 o 
 -10  -7   4        7.94       -6.36      8.15 o 
  -9  -7   4      833.32      923.20    131.73 o 
  -8  -7   4        1.28        8.24      7.18 o 
  -7  -7   4     1051.91     1100.20     83.27 o 
  -6  -7   4      719.56      755.26     33.53 o 
  -5  -7   4      213.81      217.89     14.09 o 
  -4  -7   4      650.83      676.58     22.62 o 
  -3  -7   4      316.00      294.86     17.76 o 
  -2  -7   4        1.15        0.07      4.56 o 
  -1  -7   4     1779.89     1847.89     83.80 o 
   0  -7   4      416.26      473.49     27.23 o 
   1  -7   4      289.73      320.41     21.55 o 
   2  -7   4      100.32       72.08     11.93 o 
   3  -7   4       32.91       25.34     10.32 o 
   4  -7   4       15.72        8.07     10.04 o 
   5  -7   4       10.93       -3.93      9.69 o 
   6  -7   4       15.77       19.23     10.95 o 
 -11  -6   4       31.09       30.65     17.30 o 
 -10  -6   4      408.90      424.02     86.89 o 
  -9  -6   4      446.26      479.63     50.08 o 
  -8  -6   4      837.97      888.43    119.38 o 
  -7  -6   4      557.66      552.73     26.44 o 
  -6  -6   4     1198.37     1274.64     52.25 o 
  -5  -6   4      474.61      475.06     16.35 o 
  -4  -6   4        0.79        0.99      2.79 o 
  -3  -6   4      362.14      369.92     14.71 o 
  -2  -6   4      171.31      132.48      7.32 o 
  -1  -6   4      238.65      240.60     15.65 o 
   0  -6   4      148.81      139.89     12.42 o 
   1  -6   4      686.76      725.12     37.76 o 
   2  -6   4      449.02      475.74     28.14 o 
   3  -6   4      218.12      222.92     18.46 o 
   4  -6   4       11.55        6.60      8.14 o 
   5  -6   4        3.17        1.12      8.56 o 
   6  -6   4      200.74      217.59     20.91 o 
   7  -6   4        0.22      -12.11      8.07 o 
 -12  -5   4       20.27        7.71      9.76 o 
 -11  -5   4        2.14        3.16      8.14 o 
 -10  -5   4        1.07        1.03      8.22 o 
  -9  -5   4      581.48      572.41     98.69 o 
  -8  -5   4        8.52       -4.09      8.42 o 
  -7  -5   4      629.08      642.80     59.73 o 
  -6  -5   4     1687.48     1847.63     92.61 o 
  -5  -5   4      287.22      301.14     11.71 o 
  -4  -5   4      191.05      193.55      8.33 o 
  -3  -5   4       65.17       74.08      5.10 o 
  -2  -5   4     1000.55      936.33     31.31 o 
  -1  -5   4      201.50      174.01      9.97 o 
   0  -5   4      122.35      138.76      7.79 o 
   1  -5   4      266.15      262.24     11.16 o 
   2  -5   4      866.37      905.02     31.40 o 
   3  -5   4       85.67       79.69      7.39 o 
   4  -5   4      355.24      414.39     18.16 o 
   5  -5   4      175.94      190.00     17.19 o 
   6  -5   4      455.39      527.47     33.13 o 
   7  -5   4        5.89       -3.09      8.77 o 
   8  -5   4       13.90       -1.33      8.84 o 
 -12  -4   4       56.36       59.24     15.79 o 
 -11  -4   4       32.68       34.66     10.45 o 
 -10  -4   4      242.85      256.06     25.76 o 
  -9  -4   4      622.30      657.91     47.45 o 
  -8  -4   4        0.04        0.74      5.64 o 
  -7  -4   4      684.10      735.95     70.08 o 
  -6  -4   4     1680.19     1741.97     76.50 o 
  -5  -4   4      317.76      354.85     12.68 o 
  -4  -4   4      154.52      151.68      9.51 o 
  -3  -4   4     7833.21     8436.61    256.43 o 
  -2  -4   4     2398.03     2663.67    133.77 o 
  -1  -4   4       23.22       45.83      8.14 o 
   0  -4   4      266.58      286.36     10.76 o 
   1  -4   4     4848.68     5247.21    162.07 o 
   2  -4   4      171.38      164.13      8.44 o 
   3  -4   4       16.54       11.83      4.04 o 
   4  -4   4      110.93      111.32      8.30 o 
   5  -4   4      583.81      647.83     25.28 o 
   6  -4   4       62.14       71.53      8.46 o 
   7  -4   4       24.15       23.45      7.44 o 
   8  -4   4       63.95       71.59     13.69 o 
 -11  -3   4      164.54      146.27     18.04 o 
 -10  -3   4       38.19       35.84     10.30 o 
  -9  -3   4       44.78       38.04      8.95 o 
  -8  -3   4       36.58       56.43      8.85 o 
  -7  -3   4      547.08      526.09     39.59 o 
  -6  -3   4      606.24      681.90     21.22 o 
  -5  -3   4       27.14       49.21      8.61 o 
  -4  -3   4     1593.57     1820.19     59.95 o 
  -3  -3   4     1001.18      971.13     32.20 o 
  -2  -3   4     1295.36     1354.63     63.20 o 
  -1  -3   4      327.83      302.65     16.49 o 
   0  -3   4     6101.76     6186.12    262.90 o 
   1  -3   4      103.97       86.35      4.95 o 
   2  -3   4      990.51     1095.46     36.28 o 
   3  -3   4       54.01       81.89      6.09 o 
   4  -3   4      193.93      224.56     30.43 o 
   5  -3   4      429.74      491.70     20.43 o 
   6  -3   4      219.52      221.79     12.23 o 
   7  -3   4        1.30       -5.79      4.86 o 
   8  -3   4      552.69      579.25     24.86 o 
   9  -3   4       64.64       84.37     16.56 o 
 -11  -2   4       12.36        5.05     10.46 o 
 -10  -2   4      166.15      168.38     20.49 o 
  -9  -2   4        4.13        6.81      8.88 o 
  -8  -2   4      202.11      222.69     13.97 o 
  -7  -2   4     1006.28     1032.37     40.87 o 
  -6  -2   4       56.33       62.31      8.21 o 
  -5  -2   4       24.50       14.47      4.15 o 
  -4  -2   4       27.59       21.23      2.94 o 
  -3  -2   4       97.67       99.42      5.65 o 
  -2  -2   4        0.58        0.78      2.40 o 
  -1  -2   4     1277.48     1364.34     60.50 o 
   0  -2   4     2089.63     2029.52     88.57 o 
   1  -2   4     8869.44     8620.43    263.67 o 
   2  -2   4      363.67      378.78     14.13 o 
   3  -2   4     2195.51     2310.06     73.42 o 
   4  -2   4      278.34      276.03     12.35 o 
   5  -2   4      363.69      396.70     16.67 o 
   6  -2   4        0.08       -4.65      4.08 o 
   7  -2   4        7.11        1.69      5.21 o 
   8  -2   4      180.74      192.23     12.82 o 
   9  -2   4       43.39       21.27     11.23 o 
 -11  -1   4       79.83       69.14     15.09 o 
 -10  -1   4       36.01       39.17     12.49 o 
  -9  -1   4       44.36       50.82     11.30 o 
  -8  -1   4       82.40       96.01     12.11 o 
  -7  -1   4     1132.72     1181.73     45.47 o 
  -6  -1   4      425.34      375.46     17.56 o 
  -5  -1   4       35.11       30.63      3.71 o 
  -4  -1   4     1732.94     1631.15     45.39 o 
  -3  -1   4      929.84      967.14     27.51 o 
  -2  -1   4     1066.79     1088.78     34.95 o 
  -1  -1   4      157.30      155.59      6.06 o 
   0  -1   4      211.56      232.74     12.91 o 
   1  -1   4      336.33      319.16     11.52 o 
   2  -1   4     1401.73     1370.77     43.98 o 
   3  -1   4     2924.74     2996.39     93.81 o 
   4  -1   4      877.98      808.13     28.21 o 
   5  -1   4      338.21      328.47     14.41 o 
   6  -1   4        4.13       -5.54      3.69 o 
   7  -1   4       46.62       41.16      6.63 o 
   8  -1   4       47.87       40.27      7.27 o 
   9  -1   4      147.75      152.17     17.26 o 
  10  -1   4        1.84       -2.39      9.33 o 
 -11   0   4       66.64       56.57     14.81 o 
 -10   0   4       11.32        1.75     10.04 o 
  -9   0   4        0.07       -1.26      8.84 o 
  -8   0   4      130.79      113.56     13.33 o 
  -7   0   4      163.38      180.80     15.37 o 
  -6   0   4      124.45      113.74      8.66 o 
  -5   0   4      348.12      318.17     14.95 o 
  -4   0   4      856.75      800.49     23.53 o 
  -3   0   4     2347.82     2355.55     63.85 o 
  -2   0   4      362.09      379.78     14.99 o 
  -1   0   4      314.85      286.48      9.15 o 
   0   0   4     1097.32     1120.40     35.77 o 
   1   0   4     1632.26     1667.07     52.63 o 
   2   0   4       63.89       55.17      3.74 o 
   3   0   4      904.24      946.54     31.47 o 
   4   0   4      964.09      948.47     32.11 o 
   5   0   4      186.19      154.01      8.55 o 
   6   0   4      478.63      513.68     20.18 o 
   7   0   4       87.02       71.09      8.70 o 
   8   0   4       90.68       97.74      9.32 o 
   9   0   4       12.05       -0.70      9.12 o 
  10   0   4       31.03       43.45     13.41 o 
 -11   1   4       48.94       48.36     14.39 o 
 -10   1   4       46.94       44.22     14.11 o 
  -9   1   4       22.29       17.69     10.32 o 
  -8   1   4      204.07      199.97     17.41 o 
  -7   1   4      166.50      147.96     14.81 o 
  -6   1   4       29.19       17.90      7.09 o 
  -5   1   4      733.03      678.44     35.44 o 
  -4   1   4     1108.37     1001.57     37.30 o 
  -3   1   4       37.17       31.33      2.95 o 
  -2   1   4     1651.85     1679.05     46.21 o 
  -1   1   4      319.33      291.76      9.26 o 
   0   1   4     8153.26     7294.97    223.51 o 
   1   1   4      993.32      945.22     30.89 o 
   2   1   4     1602.10     1648.70     52.28 o 
   3   1   4     1150.25     1227.24     39.98 o 
   4   1   4       11.63        7.27      2.85 o 
   5   1   4       18.72       15.46      3.71 o 
   6   1   4       19.10       12.38      3.92 o 
   7   1   4       72.34       58.96      6.53 o 
   8   1   4       24.81       13.48      8.42 o 
   9   1   4      218.46      191.20     20.28 o 
  10   1   4       90.65       89.63     16.07 o 
  11   1   4       76.62      109.84     19.16 o 
 -10   2   4        2.09       11.86     10.60 o 
  -9   2   4       31.54       39.45     12.77 o 
  -8   2   4       31.85       30.18     11.23 o 
  -7   2   4       29.17       38.60      9.97 o 
  -6   2   4       51.79       41.62      9.48 o 
  -5   2   4     1876.57     1937.16     91.31 o 
  -4   2   4      154.90      193.86     13.76 o 
  -3   2   4      423.67      440.43     23.79 o 
  -2   2   4     1495.27     1345.54     37.55 o 
  -1   2   4     3307.69     3149.07     66.87 o 
   0   2   4     1915.12     1930.52     52.59 o 
   1   2   4      581.92      559.99     19.37 o 
   2   2   4      151.24      141.88      6.67 o 
   3   2   4     8299.07     7858.99    241.01 o 
   4   2   4      642.89      640.21     22.55 o 
   5   2   4       28.61       25.84      4.03 o 
   6   2   4       48.74       41.84      5.09 o 
   7   2   4       14.97       21.31      8.49 o 
   8   2   4        0.53       -9.05      6.04 o 
   9   2   4      271.46      254.57     23.58 o 
  10   2   4        0.29       -8.63     10.67 o 
  11   2   4       31.28       37.55     14.46 o 
 -10   3   4       13.83       12.99     13.55 o 
  -9   3   4        7.84        9.76     11.37 o 
  -8   3   4      391.13      334.80     24.70 o 
  -7   3   4      391.36      397.26     26.46 o 
  -6   3   4      185.64      204.95     17.69 o 
  -5   3   4      238.96      220.11     16.77 o 
  -4   3   4     2084.43     2195.50    102.54 o 
  -3   3   4      132.16      113.98     10.39 o 
  -2   3   4      161.51      180.87     13.19 o 
  -1   3   4     2403.21     2201.67     69.70 o 
   0   3   4     3560.88     3517.17    109.46 o 
   1   3   4     2334.56     2276.70     71.89 o 
   2   3   4      477.75      452.62     22.04 o 
   3   3   4       35.85       36.41      3.65 o 
   4   3   4      329.08      327.22     12.99 o 
   5   3   4      545.07      520.53     19.39 o 
   6   3   4     1399.36     1290.01     43.30 o 
   7   3   4        5.89        0.31      3.15 o 
   8   3   4        0.56      -10.32      6.88 o 
   9   3   4      100.85       71.45     15.79 o 
  10   3   4       93.69       91.17     16.56 o 
  11   3   4       19.52       27.16     12.35 o 
 -10   4   4        0.86        0.21     12.56 o 
  -9   4   4      261.08      264.12     23.58 o 
  -8   4   4       25.96       29.06     12.77 o 
  -7   4   4      124.12      125.01     15.65 o 
  -6   4   4       14.00       31.58      9.76 o 
  -5   4   4     2858.86     2969.75    138.40 o 
  -4   4   4        3.69       20.00      8.21 o 
  -3   4   4      459.73      470.89     27.23 o 
  -2   4   4     1076.13     1232.53     60.50 o 
  -1   4   4      437.61      448.09     15.55 o 
   0   4   4     4754.92     4779.79    148.22 o 
   1   4   4     2014.84     2029.28    101.17 o 
   2   4   4      512.40      523.43     15.88 o 
   3   4   4      892.70      908.08     26.24 o 
   4   4   4       25.67       35.88      3.07 o 
   5   4   4      205.28      180.93      8.66 o 
   6   4   4      572.72      542.74     20.44 o 
   7   4   4       29.32       13.90      7.51 o 
   8   4   4       31.13       23.09     11.09 o 
   9   4   4      119.35      148.94     19.86 o 
  10   4   4       38.23       40.57     13.69 o 
  11   4   4        7.29       -3.51      9.55 o 
  -9   5   4      125.68      130.97     20.49 o 
  -8   5   4        0.21       10.60     11.37 o 
  -7   5   4        1.71       -3.30      9.33 o 
  -6   5   4        9.19       16.56     10.04 o 
  -5   5   4      697.97      858.40     46.74 o 
  -4   5   4     2764.46     3002.87    140.36 o 
  -3   5   4     1969.12     2225.61    105.69 o 
  -2   5   4     3313.67     3443.34    159.10 o 
  -1   5   4      457.21      399.16     24.49 o 
   0   5   4      134.62      109.49     11.72 o 
   1   5   4     4799.70     4986.01    154.90 o 
   2   5   4      447.61      346.76     14.32 o 
   3   5   4        1.73        1.93      1.60 o 
   4   5   4      577.56      591.35     18.11 o 
   5   5   4     1049.43     1022.07     29.83 o 
   6   5   4     1635.52     1598.19     55.65 o 
   7   5   4        0.34       -7.72      6.18 o 
   8   5   4       27.18       16.99      9.12 o 
   9   5   4        0.44      -12.11      8.07 o 
  10   5   4       28.11       25.62     12.00 o 
  11   5   4        0.51       -5.83      9.19 o 
  12   5   4        2.62        7.37     11.72 o 
  -8   6   4        1.19       -4.35     11.09 o 
  -7   6   4       99.17       93.84     17.26 o 
  -6   6   4      699.99      635.06     38.61 o 
  -5   6   4     1811.71     1983.90     97.20 o 
  -4   6   4       75.52       93.56     14.60 o 
  -3   6   4     1194.24     1400.41     70.60 o 
  -2   6   4     6139.67     6888.14    311.96 o 
  -1   6   4       69.20       49.23      6.44 o 
   1   6   4     6636.43     7048.51    318.91 o 
   2   6   4     3460.00     3522.82    171.49 o 
   3   6   4       29.31       17.99      2.79 o 
   4   6   4     1107.22     1158.83     33.44 o 
   5   6   4     1459.02     1379.07     39.38 o 
   6   6   4     2615.04     2685.38     74.38 o 
   7   6   4        0.22       -3.47      4.45 o 
   8   6   4      148.10      152.10     16.98 o 
   9   6   4       25.95       20.50     11.23 o 
  10   6   4       47.26       51.66     14.32 o 
  11   6   4        1.19       -2.53      9.55 o 
  12   6   4        8.21        1.75     11.44 o 
  -8   7   4        6.56       -3.86     12.77 o 
  -7   7   4      479.70      465.91     34.39 o 
  -6   7   4        0.99       -4.84     10.39 o 
  -5   7   4        0.36       12.70     10.25 o 
  -4   7   4        0.26       -6.53      8.56 o 
  -2   7   4     1211.90     1378.44     70.46 o 
  -1   7   4       61.36       40.01     11.30 o 
   0   7   4       19.65        9.69      5.44 o 
   1   7   4     5451.01     5722.70    261.78 o 
   2   7   4     1226.10     1292.82     66.53 o 
   3   7   4      487.34      469.24     25.72 o 
   4   7   4       54.21       54.50      6.44 o 
   5   7   4      277.64      253.20     17.27 o 
   6   7   4      359.81      349.97     27.02 o 
   7   7   4      104.64      117.57     10.08 o 
   8   7   4      544.07      549.74     25.63 o 
   9   7   4      167.18      154.69     18.67 o 
  10   7   4       26.46       16.85     11.79 o 
  11   7   4       44.68       38.88     14.53 o 
  12   7   4       41.32       29.13     15.30 o 
  -7   8   4        0.21       22.39     16.21 o 
  -6   8   4       38.72       52.71     15.37 o 
  -5   8   4      268.78      279.70     23.72 o 
  -4   8   4        7.36       -1.61      9.83 o 
  -3   8   4      125.45      147.05     18.53 o 
  -2   8   4      911.90      874.47     49.13 o 
  -1   8   4        0.26       -5.05      7.02 o 
   0   8   4      422.08      355.61     14.97 o 
   1   8   4      382.24      406.11     28.42 o 
   2   8   4     1703.88     1937.72     96.22 o 
   3   8   4       57.62       57.00      8.03 o 
   4   8   4     1265.92     1245.63     48.75 o 
   5   8   4      124.91      130.59     16.53 o 
   6   8   4     3110.51     3299.97    141.94 o 
   7   8   4       23.02       25.70      6.21 o 
   8   8   4      276.53      289.25     25.20 o 
   9   8   4        2.04       -1.33      6.10 o 
  10   8   4       15.13       20.64     12.28 o 
  11   8   4       80.77       58.89     16.56 o 
  12   8   4       11.74       -7.23     11.44 o 
  -7   9   4       73.44       81.21     20.35 o 
  -6   9   4      110.39      112.30     20.00 o 
  -5   9   4        8.90        0.77     11.72 o 
  -4   9   4        2.45        6.25     11.79 o 
  -3   9   4      222.12      283.49     23.93 o 
  -2   9   4      630.62      647.13     39.87 o 
  -1   9   4      128.88      132.38     15.30 o 
   0   9   4      114.89      100.28      8.75 o 
   1   9   4      633.59      700.48     42.75 o 
   2   9   4      331.67      332.55     25.76 o 
   3   9   4      428.54      467.91     25.62 o 
   4   9   4      701.15      716.63     31.52 o 
   5   9   4      383.74      390.88     20.00 o 
   6   9   4        0.23       -4.15      4.55 o 
   7   9   4       14.61       15.75      6.34 o 
   8   9   4       90.79       92.66     11.09 o 
   9   9   4      120.17      139.56     18.04 o 
  10   9   4        0.56       -1.85      6.41 o 
  11   9   4        4.36        9.05     12.21 o 
  12   9   4       20.39       31.02     16.21 o 
  -6  10   4       11.81       20.92     16.07 o 
  -5  10   4       71.27       63.10     17.62 o 
  -4  10   4       10.84        0.77     11.93 o 
  -3  10   4      330.75      336.13     27.44 o 
  -2  10   4      399.71      418.39     31.02 o 
  -1  10   4       12.05       12.84     10.04 o 
   0  10   4      221.84      187.03     10.96 o 
   1  10   4      103.40       81.62     17.02 o 
   2  10   4      199.05      251.55     23.51 o 
   3  10   4        3.16       -6.67      7.37 o 
   4  10   4      227.66      214.88     14.61 o 
   5  10   4      171.86      163.94     12.53 o 
   6  10   4       32.80       35.01      7.33 o 
   7  10   4       16.83       16.45      6.81 o 
   8  10   4      211.78      240.00     24.95 o 
   9  10   4       22.53       18.93      8.29 o 
  10  10   4      123.65      128.12     15.37 o 
  11  10   4       44.96       35.77     10.40 o 
  -5  11   4       25.20       25.90     16.00 o 
  -4  11   4       39.23       45.27     17.06 o 
  -3  11   4      135.89      158.20     22.25 o 
  -2  11   4      889.51      929.91     54.39 o 
  -1  11   4      433.97      416.71     30.67 o 
   0  11   4      287.19      291.10     14.92 o 
   1  11   4      253.75      249.44     13.16 o 
   2  11   4        7.32        0.63     10.32 o 
   3  11   4       46.68       26.46     11.79 o 
   4  11   4      232.52      260.94     17.12 o 
   5  11   4        0.37       -6.41      5.43 o 
   6  11   4        4.41        8.22      6.79 o 
   7  11   4       54.52       49.65     15.55 o 
   8  11   4      179.02      187.09     30.67 o 
   9  11   4       45.19       56.48     10.67 o 
  10  11   4       71.93       79.48     12.93 o 
  11  11   4       71.45       78.76     13.27 o 
  -4  12   4      194.29      227.20     25.27 o 
  -3  12   4       70.84       54.75     16.21 o 
  -2  12   4       25.84       -0.77     11.51 o 
  -1  12   4        1.78        8.21     12.35 o 
   0  12   4      138.76      117.15     18.32 o 
   1  12   4      243.51      207.43     12.19 o 
   2  12   4      116.38      109.63     20.56 o 
   3  12   4      141.32      144.17     21.97 o 
   4  12   4      165.94      158.90     14.63 o 
   5  12   4       22.34       22.36      8.21 o 
   6  12   4      134.79      104.60     24.32 o 
   7  12   4      196.80      237.78     18.11 o 
   8  12   4      163.67      162.91     20.28 o 
   9  12   4      190.55      181.72     21.90 o 
  10  12   4       59.81       67.66     17.62 o 
  11  12   4      151.82      185.08     26.53 o 
  -3  13   4        0.58      -14.84      9.90 o 
  -2  13   4        2.14       16.21     13.34 o 
  -1  13   4      150.81      155.05     21.19 o 
   0  13   4      220.12      195.34     21.76 o 
   1  13   4      189.06      158.18     11.71 o 
   2  13   4        2.21       -4.75      5.81 o 
   3  13   4      343.44      354.10     32.49 o 
   4  13   4      252.70      251.90     26.32 o 
   5  13   4      273.78      275.77     27.93 o 
   6  13   4       49.05       50.68     15.09 o 
   7  13   4       18.41       14.67     11.51 o 
   8  13   4       16.50       10.95     12.42 o 
   9  13   4        8.91       -0.14     10.67 o 
  10  13   4       45.57       46.04     15.37 o 
  -1  14   4       30.01       22.39     15.09 o 
   0  14   4        3.54       -1.26     11.09 o 
   1  14   4       30.19       26.88     13.55 o 
   2  14   4      208.55      169.84     16.60 o 
   3  14   4      527.55      546.84     42.82 o 
   4  14   4      472.92      488.58     39.59 o 
   5  14   4       56.87       65.77     19.02 o 
   7  14   4      178.19      198.36     23.93 o 
   8  14   4      205.24      217.44     25.69 o 
   9  14   4        1.41        7.93     11.23 o 
   3  15   4      158.26      131.34     12.50 o 
   4  15   4       40.14       12.63     16.63 o 
   5  15   4       13.86       15.65     14.60 o 
   6  15   4      285.84      287.42     30.39 o 
   7  15   4      124.64      115.25     21.76 o 
   8  15   4       32.62       18.32     15.79 o 
  -6 -13   5       20.90        4.84     13.90 o 
  -5 -13   5      191.42      138.62     25.69 o 
  -8 -12   5        7.54       23.02     17.69 o 
  -7 -12   5      133.36      114.26     25.34 o 
  -6 -12   5      266.59      249.24     31.02 o 
  -5 -12   5      173.79      159.68     27.51 o 
  -3 -12   5       42.42       38.32      9.69 o 
  -2 -12   5      121.48      111.53     14.95 o 
  -1 -12   5        4.01        1.19      8.00 o 
   0 -12   5        5.75        6.81      9.55 o 
  -9 -11   5        5.69       17.20     18.25 o 
  -8 -11   5      180.05      197.86     29.06 o 
  -7 -11   5      601.58      603.20     52.15 o 
  -6 -11   5      155.48      158.55     27.23 o 
  -5 -11   5       60.05       45.13     16.77 o 
  -3 -11   5      280.17      271.77     19.86 o 
  -2 -11   5      214.47      185.22     16.77 o 
  -1 -11   5      354.54      376.98     25.83 o 
   0 -11   5       57.29       75.73     13.55 o 
   1 -11   5       12.32       10.32      9.69 o 
 -10 -10   5       22.44       28.29     19.79 o 
  -9 -10   5        1.29      -14.74     13.40 o 
  -8 -10   5       69.64       62.82     20.57 o 
  -7 -10   5      203.59      225.87     29.62 o 
  -6 -10   5       53.51       40.64     16.35 o 
  -5 -10   5      452.23      368.84     35.93 o 
  -4 -10   5      127.23      118.64     20.11 o 
  -3 -10   5      203.25      200.81     15.65 o 
  -2 -10   5      265.46      260.05     19.37 o 
  -1 -10   5       14.37       17.83      8.63 o 
   0 -10   5      158.03      165.22     16.49 o 
   1 -10   5       29.57       44.36     11.44 o 
   2 -10   5      220.16      269.25     23.44 o 
   3 -10   5        0.01       -8.56      8.84 o 
 -10  -9   5      211.37      291.35     34.95 o 
  -9  -9   5       37.31       40.08     18.74 o 
  -8  -9   5        3.57       -4.00     13.97 o 
  -7  -9   5      273.90      295.14     32.42 o 
  -6  -9   5      604.83      522.83     44.85 o 
  -5  -9   5       72.18       70.96     17.69 o 
  -4  -9   5        9.00       -0.11      5.83 o 
  -3  -9   5       96.36       93.84     10.32 o 
  -2  -9   5       43.73       33.27      8.42 o 
  -1  -9   5        1.57       -2.39      6.25 o 
   0  -9   5       30.77        8.28      8.00 o 
   1  -9   5       30.20       20.28      9.41 o 
   2  -9   5        9.00       -2.46      7.72 o 
   3  -9   5      145.01      164.73     20.35 o 
   4  -9   5      128.83      174.42     21.90 o 
 -11  -8   5       21.55        8.49     17.06 o 
 -10  -8   5       62.73       58.19     20.92 o 
  -9  -8   5        1.20       -6.39     12.99 o 
  -8  -8   5        6.95      -11.65     11.79 o 
  -7  -8   5      369.41      402.25     38.33 o 
  -6  -8   5      354.27      331.36     33.20 o 
  -5  -8   5       10.19        8.77     10.88 o 
  -4  -8   5      230.05      223.81     25.51 o 
  -3  -8   5      150.67      138.97     11.72 o 
  -2  -8   5       33.93       27.79      7.23 o 
  -1  -8   5       13.11       21.69      8.07 o 
   0  -8   5        1.58       -7.68      5.12 o 
   1  -8   5      141.90      128.03     14.25 o 
   2  -8   5      267.75      266.71     21.48 o 
   3  -8   5        4.55       -8.07      7.65 o 
   4  -8   5       98.48      109.98     17.19 o 
   5  -8   5       69.59       83.03     16.56 o 
 -11  -7   5       82.73       82.49     14.46 o 
 -10  -7   5      174.33      205.85     37.52 o 
  -9  -7   5       32.93       33.55      9.25 o 
  -8  -7   5       74.50       76.69     11.04 o 
  -7  -7   5       13.25       14.77     10.35 o 
  -6  -7   5       48.30       39.24     14.67 o 
  -5  -7   5       97.21      121.08     21.05 o 
  -4  -7   5      560.97      522.52     22.81 o 
  -3  -7   5      358.98      390.46     22.18 o 
  -2  -7   5       80.13       79.38      8.91 o 
  -1  -7   5      110.90      112.37     11.09 o 
   0  -7   5      374.11      395.79     24.35 o 
   1  -7   5      384.66      360.56     23.86 o 
   2  -7   5      104.07      101.70     13.90 o 
   3  -7   5       53.50       45.62     12.07 o 
   4  -7   5       53.98       56.08     13.34 o 
   5  -7   5       24.21       18.60     11.09 o 
   6  -7   5       22.19        3.79     10.39 o 
 -11  -6   5       18.29       36.92     11.18 o 
 -10  -6   5       48.83       44.90     11.24 o 
  -9  -6   5      150.53      150.99     16.21 o 
  -8  -6   5        0.75        6.42      7.12 o 
  -7  -6   5       51.37       47.86      8.26 o 
  -6  -6   5      262.65      246.09     15.20 o 
  -5  -6   5      405.55      409.76     14.99 o 
  -4  -6   5     1526.67     1547.92     44.77 o 
  -3  -6   5       34.60       24.92      6.25 o 
  -2  -6   5      426.02      481.14     25.76 o 
  -1  -6   5        6.41        9.26      5.12 o 
   0  -6   5     2060.96     2219.22    100.08 o 
   1  -6   5       99.00       95.52     12.07 o 
   2  -6   5       81.17       75.03     11.23 o 
   3  -6   5      437.84      469.28     29.55 o 
   4  -6   5        0.65       -5.40      8.00 o 
   5  -6   5       19.55       20.28     10.32 o 
   6  -6   5      164.31      182.63     19.37 o 
   7  -6   5        2.51       -5.05      9.19 o 
 -11  -5   5      150.25      161.06     16.59 o 
 -10  -5   5      220.54      210.44     32.99 o 
  -9  -5   5       44.88       67.69     24.32 o 
  -8  -5   5      141.06      135.13     20.81 o 
  -7  -5   5       36.18       40.62      7.61 o 
  -6  -5   5       49.58       51.83      7.74 o 
  -5  -5   5     1703.23     1706.25     48.99 o 
  -4  -5   5      474.89      451.25     15.52 o 
  -3  -5   5       17.78       14.43      3.65 o 
  -2  -5   5     1400.75     1360.29     43.97 o 
  -1  -5   5      632.60      623.83     31.72 o 
   0  -5   5      404.79      395.72     22.74 o 
   1  -5   5      136.26      117.64     11.72 o 
   2  -5   5      143.31      144.80     13.47 o 
   3  -5   5      623.58      644.96     36.00 o 
   4  -5   5      106.56      130.48     15.16 o 
   5  -5   5        4.67       -7.37      6.81 o 
   6  -5   5      346.42      402.81     28.42 o 
   7  -5   5        0.76       -0.77      9.19 o 
 -11  -4   5       27.54       35.45     10.64 o 
 -10  -4   5      141.90      132.71     23.58 o 
  -9  -4   5       70.08       89.71     29.52 o 
  -8  -4   5      634.45      651.65     96.05 o 
  -7  -4   5       60.32       68.60     13.02 o 
  -6  -4   5      133.27      145.80     10.92 o 
  -5  -4   5      258.62      302.87     11.51 o 
  -4  -4   5     2183.35     2351.53     65.03 o 
  -3  -4   5        1.01        4.69      3.96 o 
  -2  -4   5     4695.21     5117.51    284.90 o 
  -1  -4   5      583.98      573.79     28.99 o 
   0  -4   5       39.10       29.69      6.39 o 
   1  -4   5      500.39      507.21     18.23 o 
   2  -4   5      505.45      578.49     21.21 o 
   3  -4   5      478.19      496.69     27.44 o 
   4  -4   5      352.46      361.64     16.26 o 
   5  -4   5      197.70      197.09     17.41 o 
   6  -4   5      160.12      147.68     16.42 o 
   7  -4   5      256.11      275.35     22.81 o 
   8  -4   5        0.59      -12.49      8.56 o 
 -11  -3   5        3.63        0.35     10.46 o 
 -10  -3   5        5.00       -6.17     13.02 o 
  -9  -3   5       20.03       32.97     15.55 o 
  -8  -3   5      262.47      249.48     27.37 o 
  -7  -3   5       25.04       18.17      9.69 o 
  -6  -3   5       38.98       43.02      4.92 o 
  -5  -3   5     1883.95     2147.53     59.82 o 
  -4  -3   5      245.42      229.71      9.14 o 
  -3  -3   5     2228.08     2464.87     85.41 o 
  -2  -3   5       43.16       34.03      8.46 o 
  -1  -3   5     2469.68     2531.95    110.47 o 
   0  -3   5      640.99      751.86     36.28 o 
   1  -3   5      189.82      219.06      9.09 o 
   2  -3   5     1347.39     1389.12     45.43 o 
   3  -3   5        9.72        4.59      3.19 o 
   4  -3   5       11.31        8.98      4.40 o 
   5  -3   5      236.52      281.72     14.06 o 
   6  -3   5      122.90      120.25      9.82 o 
   7  -3   5      196.37      182.45     12.55 o 
   8  -3   5        2.59       -6.53      7.37 o 
 -11  -2   5       23.12       24.64     12.49 o 
 -10  -2   5      362.93      323.57     25.83 o 
  -9  -2   5       84.50       88.24     11.06 o 
  -8  -2   5      583.23      610.33     27.54 o 
  -7  -2   5       12.66        7.56      5.46 o 
  -6  -2   5        1.72       -4.40      2.93 o 
  -5  -2   5     3032.80     3396.20     92.42 o 
  -4  -2   5     2144.32     2405.97     66.13 o 
  -3  -2   5       10.62        0.40      2.02 o 
  -2  -2   5    10361.15    10922.48    461.03 o 
  -1  -2   5     9931.18     9681.04    409.02 o 
   0  -2   5     1803.07     1756.86     77.97 o 
   1  -2   5      576.33      624.07     21.26 o 
   2  -2   5     1150.25     1299.57     42.36 o 
   3  -2   5      464.80      479.31     18.10 o 
   4  -2   5      142.79      129.51      8.23 o 
   5  -2   5      108.38       86.28      7.84 o 
   6  -2   5      127.80      120.92      9.35 o 
   7  -2   5      111.47      124.12      9.60 o 
   8  -2   5       39.65       29.84      7.76 o 
   9  -2   5        8.28      -11.37     10.04 o 
 -11  -1   5       17.68       16.14     11.58 o 
 -10  -1   5      605.36      518.76     33.90 o 
  -9  -1   5      559.34      563.47     34.46 o 
  -8  -1   5      238.70      228.91     14.60 o 
  -7  -1   5      361.07      376.69     18.66 o 
  -6  -1   5      582.83      586.56     24.95 o 
  -5  -1   5     3101.63     3140.77     85.78 o 
  -4  -1   5        0.27       -3.20      2.14 o 
  -3  -1   5       28.12       14.49      2.89 o 
  -2  -1   5    11957.50    11746.35    311.20 o 
  -1  -1   5      896.38      836.13     35.20 o 
   0  -1   5       26.41       22.81      4.98 o 
   1  -1   5      506.54      447.95     15.91 o 
   2  -1   5     1590.20     1649.16     52.79 o 
   3  -1   5      957.93      941.64     31.88 o 
   4  -1   5     2298.91     2380.98     76.18 o 
   5  -1   5      273.06      283.00     13.27 o 
   6  -1   5     1005.43     1034.60     36.76 o 
   7  -1   5      221.67      226.14     12.78 o 
   8  -1   5       14.32       11.36      6.13 o 
   9  -1   5       13.38       17.62     10.53 o 
  10  -1   5       15.70        0.84      9.33 o 
 -11   0   5        2.43      -11.02      9.83 o 
 -10   0   5      350.31      314.58     24.84 o 
  -9   0   5      519.88      477.77     30.88 o 
  -8   0   5       49.34       44.92     11.09 o 
  -7   0   5      595.16      551.82     24.63 o 
  -6   0   5      660.96      653.22     27.19 o 
  -5   0   5       41.67       39.94      4.41 o 
  -4   0   5      202.41      249.60      9.33 o 
  -3   0   5        0.88       -0.36      1.86 o 
  -2   0   5     1953.06     2004.58     54.77 o 
  -1   0   5        0.99        2.79      3.27 o 
   0   0   5       25.73       25.12      2.90 o 
   1   0   5     6793.34     6538.70    201.03 o 
   2   0   5       74.73       48.30      4.09 o 
   3   0   5      431.07      413.63     15.73 o 
   4   0   5     2150.06     2156.86     69.17 o 
   5   0   5     1449.96     1475.23     49.11 o 
   6   0   5     1297.90     1251.58     43.06 o 
   7   0   5      276.93      256.45     13.33 o 
   8   0   5      134.65      127.61     18.78 o 
   9   0   5      512.51      554.21     36.35 o 
  10   0   5       85.85       96.58     17.19 o 
 -11   1   5       73.45       92.44     17.97 o 
 -10   1   5       90.45       68.78     14.46 o 
  -9   1   5      543.57      465.28     30.74 o 
  -8   1   5       64.53       57.70     11.65 o 
  -7   1   5      185.47      180.59     15.79 o 
  -6   1   5      571.60      557.78     31.51 o 
  -5   1   5      160.28      152.50      9.50 o 
  -4   1   5       15.13        9.38      2.85 o 
  -3   1   5      422.46      386.94     12.56 o 
  -2   1   5       90.28       86.31      4.38 o 
  -1   1   5      897.31      804.05     23.19 o 
   0   1   5      265.68      256.61     14.39 o 
   1   1   5     2257.69     2229.87     70.34 o 
   2   1   5        1.45        3.71      2.35 o 
   3   1   5      233.32      269.57     11.26 o 
   4   1   5      812.38      777.25     27.21 o 
   5   1   5      285.25      265.78     14.46 o 
   6   1   5      117.67      109.26      7.83 o 
   7   1   5        3.75       -4.38      3.46 o 
   8   1   5      161.23      156.64     10.59 o 
   9   1   5      211.73      259.06     22.67 o 
  10   1   5        4.43       11.30     10.25 o 
 -10   2   5       44.50       42.53     13.48 o 
  -9   2   5      253.85      199.34     19.37 o 
  -8   2   5        2.66       -3.16      8.21 o 
  -7   2   5       18.54       13.83      7.86 o 
  -6   2   5      496.55      502.41     29.34 o 
  -5   2   5      234.94      244.96     16.98 o 
  -4   2   5       90.22       93.28      9.54 o 
  -3   2   5      100.53       96.53      5.17 o 
  -2   2   5      335.00      313.38     10.48 o 
  -1   2   5     2859.34     2830.01     60.66 o 
   0   2   5     2000.16     1921.78     67.65 o 
   1   2   5     2890.22     2714.92     85.34 o 
   2   2   5     2853.10     2730.54     85.80 o 
   3   2   5     1549.79     1548.74     50.06 o 
   4   2   5     4872.29     4919.75    152.71 o 
   5   2   5     1362.33     1278.57     42.85 o 
   6   2   5      647.33      586.28     22.34 o 
   7   2   5        5.28       -0.97      3.53 o 
   8   2   5      108.59      117.99     16.56 o 
   9   2   5       49.21       35.66     13.62 o 
  10   2   5       59.47       67.94     14.81 o 
  11   2   5       21.83       13.76     11.37 o 
 -10   3   5       60.05       43.45     14.04 o 
  -9   3   5       15.40       15.44     11.44 o 
  -8   3   5       53.07       54.68     12.70 o 
  -7   3   5      150.02      137.64     14.95 o 
  -6   3   5      656.17      677.53     37.76 o 
  -5   3   5        5.35        2.32      6.11 o 
  -4   3   5      282.92      333.81     20.91 o 
  -3   3   5     1584.22     1679.52     79.66 o 
  -2   3   5     2775.39     2748.99     86.77 o 
  -1   3   5     2551.04     2437.72     57.47 o 
   0   3   5      252.06      210.17      9.27 o 
   1   3   5      234.15      195.14      8.85 o 
   2   3   5     1288.31     1220.88     41.90 o 
   3   3   5      172.86      195.75      9.15 o 
   4   3   5     2125.77     2062.35     66.07 o 
   5   3   5       82.71       73.54      5.83 o 
   6   3   5        1.45       -1.29      2.92 o 
   7   3   5        7.78        1.40      3.43 o 
   8   3   5      493.83      462.26     31.02 o 
   9   3   5      208.91      161.15     19.16 o 
  10   3   5       70.04       64.01     15.23 o 
  11   3   5       21.82       28.78     13.41 o 
  -9   4   5       28.72       33.76     14.25 o 
  -8   4   5       21.83       14.39     11.02 o 
  -7   4   5      513.59      467.31     30.74 o 
  -5   4   5      324.45      365.12     24.14 o 
  -4   4   5      528.79      540.45     31.16 o 
  -3   4   5     3612.23     3808.77    174.54 o 
  -2   4   5     1563.71     1562.46     75.45 o 
  -1   4   5       67.50       50.61      4.04 o 
   0   4   5     3693.91     3685.20    115.41 o 
   1   4   5     3867.21     3797.94    118.83 o 
   2   4   5      457.80      467.67     17.64 o 
   3   4   5       11.84       13.37      3.00 o 
   4   4   5      794.93      683.72     24.32 o 
   5   4   5        1.56        0.23      2.77 o 
   6   4   5      121.58      101.66      7.35 o 
   7   4   5      307.62      278.77     12.96 o 
   8   4   5      129.04      115.95     16.42 o 
   9   4   5      269.34      247.83     23.51 o 
  10   4   5        0.60        1.54     10.25 o 
  11   4   5       32.10       36.85     12.84 o 
  -9   5   5        1.31       -7.93     10.53 o 
  -8   5   5        6.55       -8.70     11.37 o 
  -7   5   5       72.12      113.28     17.69 o 
  -6   5   5     1506.41     1572.78     79.24 o 
  -5   5   5        5.74       30.53      9.62 o 
  -4   5   5     5555.74     6189.48    281.01 o 
  -3   5   5      275.37      285.74     20.77 o 
  -2   5   5       22.54       20.57      7.93 o 
  -1   5   5       64.48       79.60      7.01 o 
   0   5   5     8547.48     8425.47    259.75 o 
   1   5   5       37.68       32.79      4.28 o 
   2   5   5     2563.28     2463.22     67.29 o 
   3   5   5      338.89      344.11     13.42 o 
   4   5   5     3556.43     3376.04     91.95 o 
   5   5   5      513.41      515.54     19.37 o 
   6   5   5       32.75       22.64      4.56 o 
   7   5   5       11.30        1.75      6.32 o 
   8   5   5      144.95      140.87     16.70 o 
   9   5   5      601.41      546.91     37.20 o 
  10   5   5       72.74       50.89     14.04 o 
  11   5   5        0.22      -12.35      8.49 o 
  -8   6   5       22.52       10.25     12.84 o 
  -7   6   5        3.18      -12.42     11.58 o 
  -6   6   5        2.16        3.86     10.32 o 
  -5   6   5      225.55      243.76     21.48 o 
  -4   6   5       29.98       31.94     11.37 o 
  -3   6   5     2080.64     2276.56    109.69 o 
  -2   6   5       15.08       17.69      8.91 o 
  -1   6   5     1761.63     1933.02     56.79 o 
   0   6   5     2417.39     2409.70    115.03 o 
   1   6   5     1450.85     1548.56     51.54 o 
   2   6   5      307.10      268.57     19.23 o 
   3   6   5     2970.13     3078.21     86.89 o 
   4   6   5       27.88        8.49      2.48 o 
   5   6   5     1401.85     1446.77     41.43 o 
   6   6   5      456.54      430.76     14.63 o 
   7   6   5      598.58      544.03     34.39 o 
   8   6   5      320.40      301.67     24.49 o 
   9   6   5      635.41      596.32     39.59 o 
  10   6   5        0.18        0.70     10.11 o 
  11   6   5       41.63       32.99     13.34 o 
  12   6   5       46.81       51.10     15.51 o 
  -8   7   5        3.91       -8.28     13.26 o 
  -7   7   5      129.18      160.17     21.69 o 
  -6   7   5      144.86      151.96     19.93 o 
  -5   7   5      116.73      141.99     18.53 o 
  -4   7   5      121.71      147.05     17.05 o 
  -3   7   5      498.76      549.85     34.53 o 
  -2   7   5      513.82      577.09     35.44 o 
  -1   7   5       87.22       64.31     19.41 o 
   0   7   5     6985.59     6327.95    174.65 o 
   1   7   5     3290.73     3470.07    163.10 o 
   2   7   5        5.83       14.38      4.72 o 
   3   7   5       70.36       64.37      6.02 o 
   4   7   5      471.40      449.63     14.96 o 
   5   7   5        9.76        5.22      3.33 o 
   6   7   5      661.01      679.36     34.89 o 
   7   7   5       53.49       38.47      6.81 o 
   8   7   5       10.21       10.60      8.91 o 
   9   7   5       29.17       25.69     11.30 o 
  10   7   5      107.23      108.65     18.39 o 
  11   7   5      148.94      138.62     21.69 o 
  12   7   5       43.41       53.48     16.42 o 
  -7   8   5      113.63       91.24     19.93 o 
  -6   8   5       24.60       20.50     13.41 o 
  -5   8   5      219.81      222.64     21.83 o 
  -4   8   5      319.55      345.05     26.81 o 
  -3   8   5      212.49      214.29     20.84 o 
  -2   8   5       39.47       22.60     10.18 o 
  -1   8   5       57.61       23.30     10.53 o 
   0   8   5      743.58      701.89     30.88 o 
   1   8   5     3716.31     4223.06    197.70 o 
   2   8   5      674.13      757.12     44.64 o 
   3   8   5     2521.73     2611.01     94.89 o 
   4   8   5     1085.63     1059.68     45.02 o 
   5   8   5      813.94      794.08     32.91 o 
   6   8   5      589.40      668.70     50.96 o 
   7   8   5      432.31      434.04     44.25 o 
   8   8   5        1.18       -4.20      6.74 o 
   9   8   5        1.71       -7.86      7.93 o 
  10   8   5        0.47        1.05      9.83 o 
  11   8   5      109.18      133.08     21.48 o 
  12   8   5       41.02       62.82     17.97 o 
  -7   9   5       58.00       54.33     19.23 o 
  -6   9   5        8.51        4.07     12.91 o 
  -5   9   5        9.54       -3.37     11.93 o 
  -4   9   5       65.59       80.30     17.26 o 
  -3   9   5        0.93      -11.90      7.93 o 
  -2   9   5       24.55       29.20     11.23 o 
  -1   9   5      231.58      237.10     20.63 o 
   0   9   5       57.15       72.03      7.99 o 
   1   9   5      351.53      375.37     28.70 o 
   2   9   5      773.79      720.84     43.86 o 
   3   9   5      228.55      248.98     14.94 o 
   4   9   5        3.65       -4.76      7.72 o 
   5   9   5      194.47      185.59     17.02 o 
   6   9   5      681.07      717.25     31.16 o 
   7   9   5     1110.08     1179.51    115.03 o 
   8   9   5      184.66      186.41     20.01 o 
   9   9   5       10.86       15.40      7.13 o 
  10   9   5       58.92       60.15     16.35 o 
  11   9   5      119.33      107.74     20.42 o 
  -6  10   5        6.67        6.25     16.77 o 
  -5  10   5       51.02       43.66     16.92 o 
  -4  10   5       20.44        7.02     12.42 o 
  -3  10   5        0.31        4.28     11.23 o 
  -2  10   5        7.38       -0.98     10.46 o 
  -1  10   5      106.10       97.63     15.44 o 
   0  10   5       11.39        0.52      5.07 o 
   2  10   5       30.35       32.85     12.70 o 
   3  10   5       93.34       81.63      9.87 o 
   4  10   5      413.44      409.52     21.31 o 
   5  10   5       46.18       50.40      7.97 o 
   6  10   5        6.66        4.37      5.19 o 
   7  10   5      106.79      115.89     11.11 o 
   8  10   5       16.19       15.08      6.66 o 
   9  10   5      338.29      359.93     24.15 o 
  10  10   5        0.55      -12.95      8.63 o 
  11  10   5        1.90       -1.89     10.95 o 
  -5  11   5       22.16        8.28     15.44 o 
  -4  11   5        4.32        1.54     12.35 o 
  -3  11   5        0.21       -6.95     12.49 o 
  -2  11   5        1.56        0.56     10.46 o 
  -1  11   5       36.40       50.61     14.04 o 
   0  11   5        2.99       -5.45      7.40 o 
   1  11   5        3.89        0.73      5.05 o 
   2  11   5      330.27      339.99     29.48 o 
   3  11   5      546.76      565.79     39.45 o 
   4  11   5      181.46      182.21     20.14 o 
   5  11   5       12.68        5.76      9.33 o 
   6  11   5        9.71        5.97      8.84 o 
   7  11   5      101.20       92.09     16.56 o 
   8  11   5       59.42       52.50     14.18 o 
   9  11   5        3.07        4.07      9.90 o 
  10  11   5        1.66       -6.32     11.51 o 
  11  11   5       11.40        0.07     12.14 o 
  -4  12   5        0.26       -1.47     15.37 o 
  -3  12   5       14.81        7.51     12.70 o 
  -2  12   5       95.24       81.56     17.55 o 
  -1  12   5       33.29       19.30     13.55 o 
   0  12   5        2.94      -11.93      9.05 o 
   1  12   5        7.11       -2.62      5.56 o 
   2  12   5       10.55        9.12     13.27 o 
   3  12   5      190.55      191.13     22.46 o 
   4  12   5       13.49       -2.81      9.83 o 
   5  12   5      240.39      236.25     23.86 o 
   6  12   5      149.02      168.03     22.32 o 
   7  12   5      108.79      107.17     18.11 o 
   8  12   5        0.87        4.63     10.25 o 
   9  12   5      173.58      192.32     25.55 o 
  10  12   5       11.14        7.37     11.51 o 
  11  12   5        4.92        3.79     11.23 o 
  -3  13   5       50.53       60.57     18.81 o 
  -2  13   5      117.13      139.04     21.69 o 
  -1  13   5      103.15      117.85     19.09 o 
   0  13   5        2.86      -13.19      9.69 o 
   1  13   5      209.07      201.55     13.10 o 
   2  13   5       53.87       44.91      8.95 o 
   3  13   5       66.62       47.80     15.79 o 
   4  13   5       51.57       42.25     15.30 o 
   5  13   5       27.05       26.39     12.70 o 
   6  13   5      112.91      121.64     20.21 o 
   7  13   5        6.58       10.46     11.09 o 
   8  13   5       28.17        9.33     12.56 o 
   9  13   5       39.41       43.17     14.46 o 
  10  13   5       31.04       37.55     16.00 o 
  -1  14   5       41.33       18.18     13.83 o 
   0  14   5      166.96      155.33     21.76 o 
   1  14   5      125.79      150.99     13.23 o 
   2  14   5       72.81       61.23      9.73 o 
   3  14   5       14.32        0.98     14.88 o 
   4  14   5      183.66      179.05     26.60 o 
   5  14   5      234.69      245.10     27.58 o 
   6  14   5      131.72      138.34     21.90 o 
   7  14   5       18.69       29.97     13.97 o 
   8  14   5       34.79       43.80     16.21 o 
   9  14   5      115.48      116.31     21.12 o 
   0  15   5       62.56       30.81     15.23 o 
   1  15   5       90.71       71.10     15.79 o 
   2  15   5        0.33        3.23      6.39 o 
   3  15   5       47.04       53.13     10.35 o 
   4  15   5       16.60       -7.44     12.98 o 
   5  15   5       71.34       69.49     19.23 o 
   6  15   5        3.17       -0.70     13.97 o 
   7  15   5       31.67       19.02     15.23 o 
   8  15   5      103.42      113.63     22.81 o 
   3  16   5        0.81      -12.84      9.54 o 
   4  16   5        7.13      -16.49     13.40 o 
   5  16   5        6.22       -4.91     15.09 o 
   6  16   5        1.48       -0.63     14.95 o 
  -7 -12   6       35.76       18.39     17.13 o 
  -6 -12   6        2.18        7.23     14.39 o 
  -5 -12   6       19.78        9.26     13.41 o 
  -4 -12   6      104.04       70.89     20.21 o 
  -3 -12   6        0.84        1.12      6.81 o 
  -2 -12   6       20.73       19.79      8.28 o 
  -8 -11   6      272.68      362.81     39.45 o 
  -7 -11   6       48.34       63.66     19.93 o 
  -6 -11   6      117.14      133.22     25.62 o 
  -5 -11   6       10.25       17.27     14.39 o 
  -4 -11   6      378.09      303.64     33.20 o 
  -3 -11   6      147.13      133.50     13.62 o 
  -2 -11   6       13.49       11.23      7.72 o 
  -1 -11   6      420.11      418.81     28.14 o 
   0 -11   6       95.98      131.89     17.05 o 
   1 -11   6       41.40       62.05     13.97 o 
  -9 -10   6       68.06       95.52     24.07 o 
  -8 -10   6      210.28      229.80     31.93 o 
  -7 -10   6       57.63       50.26     19.58 o 
  -6 -10   6      539.93      475.95     43.87 o 
  -5 -10   6      100.12       63.10     18.67 o 
  -4 -10   6      352.53      291.84     31.44 o 
  -3 -10   6      341.05      313.60     21.48 o 
  -2 -10   6      227.22      233.59     18.32 o 
  -1 -10   6      423.34      393.62     26.39 o 
   0 -10   6       95.23       94.96     14.39 o 
   1 -10   6        0.28        3.44      8.84 o 
   2 -10   6      301.04      282.79     24.63 o 
 -10  -9   6       17.47       -8.84     16.07 o 
  -9  -9   6      134.33      192.04     31.79 o 
  -8  -9   6      167.39      187.89     27.86 o 
  -7  -9   6        9.46        1.12     13.34 o 
  -6  -9   6      704.03      727.01     57.20 o 
  -5  -9   6      597.11      519.61     45.13 o 
  -4  -9   6       20.41       20.37      9.51 o 
  -3  -9   6       12.21        7.51      6.25 o 
  -2  -9   6      152.10      154.41     14.04 o 
  -1  -9   6      980.31      971.11     49.97 o 
   0  -9   6        0.38       -1.68      6.81 o 
   1  -9   6      250.70      249.38     20.91 o 
   2  -9   6        0.42       -9.26      7.09 o 
   3  -9   6       48.69       47.31     14.81 o 
 -10  -8   6       77.12       86.89     24.42 o 
  -9  -8   6      350.22      412.56     40.50 o 
  -8  -8   6      319.74      355.79     36.56 o 
  -7  -8   6        1.85       -5.83     12.07 o 
  -6  -8   6      709.72      757.61     58.04 o 
  -5  -8   6      584.47      582.78     47.24 o 
  -4  -8   6        0.92        0.33      4.88 o 
  -3  -8   6      336.41      312.62     20.21 o 
  -2  -8   6     2278.82     2044.47     93.34 o 
  -1  -8   6      700.13      710.31     38.25 o 
   0  -8   6      195.18      181.72     16.14 o 
   1  -8   6       12.31       13.48      9.12 o 
   2  -8   6       85.62       95.31     16.00 o 
   3  -8   6       99.80      118.76     17.41 o 
   4  -8   6       58.24       65.91     15.23 o 
 -11  -7   6        2.15      -15.51     15.65 o 
 -10  -7   6      199.18      213.80     28.99 o 
  -9  -7   6      481.23      646.08     52.85 o 
  -8  -7   6      499.63      553.92     46.75 o 
  -7  -7   6       98.54       77.49     19.86 o 
  -6  -7   6      746.47      783.58     58.39 o 
  -5  -7   6      503.52      501.01     41.91 o 
  -4  -7   6       47.92       40.10      9.65 o 
  -3  -7   6       88.53       85.70      9.69 o 
  -2  -7   6      595.14      595.69     31.79 o 
  -1  -7   6      281.90      255.20     18.11 o 
   0  -7   6       20.66       17.06      7.72 o 
   1  -7   6      612.14      601.16     34.67 o 
   2  -7   6       94.24      118.41     15.44 o 
   3  -7   6       94.64       90.75     15.30 o 
   4  -7   6        7.45        5.90      9.76 o 
   5  -7   6       71.75       75.03     15.93 o 
 -11  -6   6        1.37       -1.77      8.63 o 
 -10  -6   6        3.16       -0.97      8.29 o 
  -9  -6   6      307.95      293.50     58.26 o 
  -8  -6   6       61.35       47.95      9.43 o 
  -7  -6   6      101.76       97.21     20.49 o 
  -6  -6   6      356.41      412.70     36.71 o 
  -5  -6   6      969.85      964.52     38.11 o 
  -4  -6   6        3.65       -1.87      4.07 o 
  -3  -6   6      215.30      215.97     15.09 o 
  -2  -6   6      246.67      230.01     15.65 o 
  -1  -6   6      362.40      359.16     21.76 o 
   0  -6   6      792.74      800.49     41.20 o 
   1  -6   6     1119.16     1206.64     59.23 o 
   2  -6   6       35.48       26.32      8.84 o 
   3  -6   6        2.51       -9.47      6.32 o 
   4  -6   6       94.56      115.60     17.55 o 
   5  -6   6      223.41      239.34     22.11 o 
   6  -6   6       37.32       74.61     14.74 o 
 -11  -5   6       23.77       22.21     10.43 o 
 -10  -5   6       55.49       55.10     10.60 o 
  -9  -5   6      179.68      169.78     36.67 o 
  -8  -5   6        6.58        6.61      6.22 o 
  -7  -5   6      331.86      344.71     21.41 o 
  -6  -5   6       64.79       59.47      7.95 o 
  -5  -5   6       78.59       89.97      6.37 o 
  -4  -5   6      274.06      302.20     15.27 o 
  -3  -5   6     1018.90      946.62     36.39 o 
  -2  -5   6      830.00      759.86     37.69 o 
  -1  -5   6      428.70      415.16     23.51 o 
   0  -5   6       75.81       86.96     10.53 o 
   1  -5   6      736.93      823.16     42.25 o 
   2  -5   6      161.48      176.10     15.23 o 
   3  -5   6      313.06      320.06     23.16 o 
   4  -5   6      100.40      120.24     15.72 o 
   5  -5   6      127.78      137.50     17.41 o 
   6  -5   6       22.77       25.97     11.23 o 
   7  -5   6       99.66       96.30     16.21 o 
 -11  -4   6       16.25       22.77      9.60 o 
 -10  -4   6        2.57       -0.94      8.32 o 
  -9  -4   6      515.52      551.41     56.15 o 
  -8  -4   6        0.08       -4.98      5.37 o 
  -7  -4   6       74.47       59.55      8.70 o 
  -6  -4   6      228.89      217.24     13.31 o 
  -5  -4   6       46.68       74.30     11.22 o 
  -4  -4   6      160.79      191.75      8.47 o 
  -3  -4   6       73.89       57.36      6.03 o 
  -2  -4   6      240.60      279.77     17.05 o 
  -1  -4   6       99.22       72.50      8.28 o 
   0  -4   6      680.89      689.46     35.02 o 
   1  -4   6     3011.00     3148.92    138.75 o 
   2  -4   6      109.68      112.79     11.65 o 
   3  -4   6       70.51       65.06     10.74 o 
   4  -4   6      235.66      243.41     19.37 o 
   5  -4   6      200.85      204.18     18.04 o 
   6  -4   6        6.67        2.32      7.72 o 
   7  -4   6       78.65       66.96     13.55 o 
   8  -4   6       76.91       87.03     15.51 o 
 -11  -3   6       91.99       98.47     13.29 o 
 -10  -3   6       24.73       26.91      9.09 o 
  -9  -3   6      356.15      375.36     33.76 o 
  -8  -3   6        8.45       13.35      7.05 o 
  -7  -3   6      570.73      564.50     38.64 o 
  -6  -3   6     1205.14     1391.00     47.84 o 
  -5  -3   6      652.72      718.95     22.59 o 
  -4  -3   6      579.65      731.07     22.61 o 
  -3  -3   6     1044.94     1014.26     38.22 o 
  -2  -3   6       18.14       26.22      8.77 o 
  -1  -3   6      826.13      809.76     39.16 o 
   0  -3   6       93.35       95.95      9.05 o 
   1  -3   6      326.07      317.76     12.22 o 
   2  -3   6       17.19       15.73      4.35 o 
   3  -3   6      157.17      141.31      8.24 o 
   4  -3   6     1277.30     1388.27     66.88 o 
   5  -3   6        8.19       -1.40      6.11 o 
   6  -3   6       70.67       62.12     12.00 o 
   7  -3   6      201.24      197.09     18.39 o 
   8  -3   6       30.25       21.90      9.76 o 
 -11  -2   6      165.20      146.48     18.32 o 
 -10  -2   6       21.47       17.49      8.43 o 
  -9  -2   6       27.05        5.96      8.26 o 
  -8  -2   6      333.67      390.31     20.44 o 
  -7  -2   6      118.03      113.40     11.55 o 
  -6  -2   6      720.20      842.83     26.06 o 
  -5  -2   6       91.52      106.11      6.67 o 
  -4  -2   6     2566.49     2827.31     77.51 o 
  -3  -2   6     1243.67     1409.84     39.88 o 
  -2  -2   6       52.84       53.04     11.43 o 
  -1  -2   6      400.25      370.17     20.42 o 
   0  -2   6      307.56      245.24     15.16 o 
   1  -2   6     3189.73     3117.00     97.34 o 
   2  -2   6     2270.29     2208.49     70.21 o 
   3  -2   6       13.20       29.27      4.63 o 
   4  -2   6      356.66      330.63     14.52 o 
   5  -2   6      348.18      370.51     16.57 o 
   6  -2   6      164.32      159.11     10.62 o 
   7  -2   6      226.06      229.36     13.73 o 
   8  -2   6       17.24        3.44      8.49 o 
 -11  -1   6       48.03       41.55     13.48 o 
 -10  -1   6       17.45       14.88     10.81 o 
  -9  -1   6       21.40       29.92      8.85 o 
  -8  -1   6      191.71      195.74     13.72 o 
  -7  -1   6      224.01      233.48     14.16 o 
  -6  -1   6        0.26       -2.76      3.53 o 
  -5  -1   6      108.02      113.83      6.84 o 
  -4  -1   6      137.05      169.41      7.71 o 
  -3  -1   6      172.54      168.04      7.24 o 
  -2  -1   6       42.87       50.49      5.62 o 
  -1  -1   6     2570.84     2735.07    136.22 o 
   0  -1   6     5079.65     4603.09    197.35 o 
   1  -1   6     4708.05     4724.51    146.16 o 
   2  -1   6     2510.21     2609.62     82.30 o 
   3  -1   6      578.18      532.13     19.77 o 
   4  -1   6     3189.69     3273.42    103.63 o 
   5  -1   6      685.90      653.86     24.85 o 
   6  -1   6       74.35       76.72      7.96 o 
   7  -1   6        3.86       -0.10      4.36 o 
   8  -1   6      124.74      134.03     11.34 o 
   9  -1   6        6.61      -13.26      8.84 o 
 -11   0   6       19.44       10.46     11.58 o 
 -10   0   6        5.18       -1.26      9.76 o 
  -9   0   6       41.11       27.51     10.53 o 
  -8   0   6      195.32      196.95     17.33 o 
  -7   0   6      295.16      281.56     15.46 o 
  -6   0   6       89.26      105.89      9.26 o 
  -5   0   6       92.22       83.33      5.92 o 
  -4   0   6     1653.80     1889.76     52.53 o 
  -3   0   6     2693.19     2758.29     75.14 o 
  -2   0   6       69.42       67.17      4.02 o 
  -1   0   6      223.21      202.82      7.60 o 
   0   0   6      851.31      916.42     30.59 o 
   1   0   6     1045.91      985.62     32.75 o 
   2   0   6      587.61      536.72     19.43 o 
   3   0   6     1745.04     1595.96     51.94 o 
   4   0   6       77.77       61.58      9.69 o 
   5   0   6     1211.42     1237.62     42.34 o 
   6   0   6      143.18      128.48      9.23 o 
   7   0   6       49.63      115.18     14.11 o 
   8   0   6      113.18      103.12     21.76 o 
   9   0   6        0.06        5.19      9.83 o 
  10   0   6        1.14       -2.88      9.26 o 
 -10   1   6        0.03       -9.90      8.91 o 
  -9   1   6      150.08      143.33     18.67 o 
  -8   1   6      157.15      119.95     14.32 o 
  -7   1   6      426.60      366.88     24.14 o 
  -6   1   6       14.00        2.18      8.84 o 
  -5   1   6     1702.80     1777.34     50.21 o 
  -4   1   6     5984.63     6008.42    161.54 o 
  -3   1   6      187.42      147.37      6.54 o 
  -2   1   6        3.25       -0.47      1.89 o 
  -1   1   6      440.45      395.88     12.82 o 
   0   1   6     4392.96     4176.28    129.38 o 
   1   1   6      161.71      146.72      7.44 o 
   2   1   6     5556.39     5804.47    179.26 o 
   3   1   6       95.00      107.86      6.85 o 
   4   1   6      948.71      875.91     30.54 o 
   5   1   6        5.64        4.90      3.48 o 
   6   1   6       86.93       80.41     10.88 o 
   7   1   6       45.82       54.95      6.96 o 
   8   1   6      383.56      341.91     16.74 o 
   9   1   6        3.66        1.82      9.33 o 
  10   1   6        6.42       16.92     11.23 o 
 -10   2   6        7.56       -9.05      9.97 o 
  -9   2   6      118.28       98.96     15.86 o 
  -8   2   6       79.01       82.33     13.69 o 
  -7   2   6      162.42      164.52     15.51 o 
  -6   2   6       30.33       38.04      9.33 o 
  -5   2   6       94.59      120.24     12.14 o 
  -4   2   6      650.77      611.11     19.33 o 
  -3   2   6      412.91      396.04     13.22 o 
  -2   2   6     1497.32     1425.22     40.25 o 
  -1   2   6     3245.39     2976.87     63.55 o 
   0   2   6      600.89      653.02     24.92 o 
   1   2   6       59.76       66.19      5.13 o 
   2   2   6     2177.68     2028.43     64.87 o 
   3   2   6     2027.01     1872.94     60.33 o 
   4   2   6      627.64      712.02     25.57 o 
   5   2   6      181.54      194.30     10.20 o 
   6   2   6      822.17      789.68     28.97 o 
   7   2   6      399.92      391.39     19.83 o 
   8   2   6       60.84       36.78     10.95 o 
   9   2   6       34.00       48.64     12.70 o 
  10   2   6      264.26      261.38     24.21 o 
 -10   3   6        0.24      -15.09     10.53 o 
  -9   3   6      201.06      167.96     18.74 o 
  -8   3   6      205.85      190.49     19.30 o 
  -7   3   6      161.75      145.50     15.37 o 
  -6   3   6        3.01        3.79      6.74 o 
  -5   3   6      126.34      115.04     12.21 o 
  -4   3   6      259.81      259.27     17.83 o 
  -3   3   6     2137.65     2168.40     69.70 o 
  -2   3   6      294.01      288.14     12.42 o 
  -1   3   6       63.08       54.69      5.63 o 
   0   3   6      298.54      264.46      9.16 o 
   1   3   6       40.25       34.78      4.18 o 
   2   3   6      312.42      344.85     14.06 o 
   3   3   6      596.61      661.21     23.79 o 
   4   3   6      146.55      150.38      8.42 o 
   5   3   6     1113.00     1038.45     35.87 o 
   6   3   6      594.39      531.49     20.94 o 
   7   3   6       29.54       21.26      4.95 o 
   8   3   6       82.30       84.65     14.67 o 
   9   3   6      281.29      273.18     24.14 o 
  10   3   6        0.61        0.56      8.91 o 
  11   3   6       17.93       28.92     12.77 o 
  -9   4   6        0.54       -6.46     10.53 o 
  -8   4   6      147.59      155.26     19.65 o 
  -7   4   6       18.76       18.39      9.69 o 
  -6   4   6       48.50       43.87     11.02 o 
  -5   4   6       20.68       10.39      7.72 o 
  -4   4   6       34.06       21.55      7.65 o 
  -3   4   6        0.56        6.95      6.04 o 
  -2   4   6      925.66      924.25     32.30 o 
  -1   4   6      837.15      908.96     23.65 o 
   0   4   6     2858.50     2848.19     90.24 o 
   1   4   6      474.33      572.16     21.14 o 
   2   4   6       24.26       17.22      3.61 o 
   3   4   6     1844.41     1991.50     64.35 o 
   4   4   6        0.78       -0.59      2.51 o 
   5   4   6      103.42       99.96      9.76 o 
   6   4   6       95.72       86.54      6.84 o 
   7   4   6       22.33       18.07      4.62 o 
   8   4   6      196.85      152.31     17.12 o 
   9   4   6      603.48      563.26     38.04 o 
  10   4   6       50.16       47.73     15.09 o 
  11   4   6       51.66       64.71     16.07 o 
  -9   5   6       21.54       -8.42     12.28 o 
  -8   5   6       54.06       39.17     14.18 o 
  -7   5   6        0.25      -10.60      9.54 o 
  -6   5   6       61.02       88.23     14.95 o 
  -5   5   6      265.25      295.56     22.25 o 
  -4   5   6       24.83       33.76      9.97 o 
  -3   5   6      144.93      140.94     14.81 o 
  -2   5   6      278.46      226.57     17.76 o 
  -1   5   6     1339.89     1284.57     32.37 o 
   0   5   6        0.93       -3.71      2.95 o 
   1   5   6     1735.93     1747.67     57.29 o 
   2   5   6     1105.40     1173.17     39.80 o 
   3   5   6     2567.82     2629.41     83.90 o 
   4   5   6      384.75      389.15     15.85 o 
   5   5   6        6.15        2.42      2.87 o 
   6   5   6      353.84      340.37     14.87 o 
   7   5   6      102.35      112.44     13.90 o 
   8   5   6      101.32       78.96     15.51 o 
   9   5   6      589.43      538.06     37.06 o 
  10   5   6       32.84       41.97     14.04 o 
  11   5   6        0.22       -7.44      9.97 o 
  -8   6   6       18.47       -1.47     12.84 o 
  -7   6   6       34.01       15.30     12.28 o 
  -6   6   6       13.73        9.55     11.16 o 
  -5   6   6       67.85       51.24     13.06 o 
  -4   6   6        7.81        4.14      9.05 o 
  -3   6   6      185.84      193.23     18.11 o 
  -2   6   6       70.81       46.46     10.95 o 
  -1   6   6     2098.42     2168.56     63.44 o 
   0   6   6      666.24      721.98     26.73 o 
   1   6   6     3547.69     3593.10    113.87 o 
   2   6   6      239.17      226.04     11.07 o 
   3   6   6      537.45      512.58     16.41 o 
   4   6   6      801.13      729.47     22.34 o 
   5   6   6     2355.42     2419.42     62.64 o 
   6   6   6     1857.23     1814.77     60.06 o 
   7   6   6      390.66      367.93     26.60 o 
   8   6   6        7.27       -8.28      6.88 o 
   9   6   6      687.53      650.86     42.82 o 
  10   6   6      281.51      303.35     27.16 o 
  11   6   6       25.10        1.05     11.44 o 
  -8   7   6        0.25       -2.60     13.76 o 
  -7   7   6       19.99        2.60     12.28 o 
  -6   7   6      142.69      139.40     19.72 o 
  -5   7   6       69.63       58.26     14.95 o 
  -4   7   6      234.34      250.99     22.67 o 
  -3   7   6      754.01      789.48     45.48 o 
  -2   7   6      644.28      597.59     36.71 o 
  -1   7   6       39.27       40.54      6.70 o 
   0   7   6      181.31      150.92      9.30 o 
   1   7   6     2078.33     2048.13     67.58 o 
   2   7   6     4733.78     5313.07    166.41 o 
   3   7   6      101.31       93.56      5.33 o 
   4   7   6       10.88       17.71      4.35 o 
   5   7   6      418.22      408.32     16.93 o 
   6   7   6     1012.96     1011.10     30.34 o 
   7   7   6        8.41        0.00      7.02 o 
   8   7   6      115.59      101.70     16.35 o 
   9   7   6      649.98      680.55     44.43 o 
  10   7   6      352.26      336.27     28.99 o 
  11   7   6        3.44       -7.16      9.54 o 
  -7   8   6      304.26      285.67     27.44 o 
  -6   8   6       28.77       22.18     14.95 o 
  -5   8   6       38.47       24.50     13.62 o 
  -4   8   6      170.05      160.03     19.79 o 
  -3   8   6       47.34       32.99     11.86 o 
  -2   8   6       27.66       39.02     10.67 o 
  -1   8   6       51.28       47.28      7.41 o 
   0   8   6     1904.84     1612.44     49.27 o 
   1   8   6     6949.08     7431.14    339.33 o 
   2   8   6      611.42      533.89     36.56 o 
   3   8   6      243.98      261.11     20.36 o 
   4   8   6      161.25      153.76      9.31 o 
   5   8   6     1316.93     1430.89     45.30 o 
   6   8   6      543.06      559.23     36.08 o 
   7   8   6        3.77        1.93      4.72 o 
   8   8   6       63.75       49.83     13.06 o 
   9   8   6      312.50      315.57     27.16 o 
  10   8   6      124.71      167.54     23.16 o 
  11   8   6       25.67       20.57     13.20 o 
  -7   9   6       84.68      156.03     24.63 o 
  -6   9   6        2.17       -0.84     14.53 o 
  -5   9   6        0.91      -10.60     12.21 o 
  -4   9   6       39.11       42.04     14.46 o 
  -3   9   6       10.20       -9.83      8.91 o 
  -2   9   6      101.53       87.80     15.51 o 
  -1   9   6      120.76      121.36     16.56 o 
   0   9   6     1248.79     1236.75     39.55 o 
   1   9   6      534.58      559.96     37.48 o 
   2   9   6     1161.01     1163.69     64.15 o 
   3   9   6       26.96       22.50      8.04 o 
   4   9   6       43.28       33.38      5.82 o 
   5   9   6      155.10      137.53      9.96 o 
   6   9   6      250.54      291.48     27.59 o 
   7   9   6      101.85      121.42     10.53 o 
   8   9   6      192.33      191.31     19.09 o 
   9   9   6        7.82       15.65     10.95 o 
  10   9   6        4.89       -3.09     11.86 o 
  11   9   6      102.35       93.84     19.16 o 
  -6  10   6      123.67      123.32     22.88 o 
  -5  10   6        0.41      -14.32     12.63 o 
  -4  10   6      280.32      313.67     28.49 o 
  -3  10   6       73.41       91.80     18.11 o 
  -2  10   6       58.26       68.08     14.81 o 
  -1  10   6        0.48        4.56      9.12 o 
   0  10   6       29.90       21.93      8.88 o 
   1  10   6     1079.19     1148.74     65.27 o 
   2  10   6      255.60      244.32     23.58 o 
   3  10   6      364.07      376.63     29.27 o 
   4  10   6      219.60      211.34     21.19 o 
   5  10   6       80.97       57.20     13.76 o 
   6  10   6      247.54      227.62     22.67 o 
   7  10   6        0.36       -4.49      7.86 o 
   8  10   6       39.67       40.64     12.77 o 
   9  10   6        5.64        1.19      8.84 o 
  10  10   6       20.36       23.16     14.46 o 
  11  10   6       61.95       67.45     18.74 o 
  -5  11   6        3.20      -15.79     10.53 o 
  -4  11   6       62.77       77.28     19.93 o 
  -3  11   6      144.72      158.63     22.25 o 
  -2  11   6        0.16       -9.54     10.60 o 
  -1  11   6      489.68      416.92     30.95 o 
   0  11   6       21.61        7.59      7.16 o 
   1  11   6       32.83       18.66      6.49 o 
   2  11   6        0.59       -1.82      8.98 o 
   3  11   6        4.15        0.35      9.41 o 
   4  11   6       30.71       30.39     11.86 o 
   5  11   6      172.86      155.96     19.02 o 
   6  11   6      402.98      382.39     30.74 o 
   7  11   6       17.95       13.69     11.23 o 
   8  11   6      219.52      215.27     22.88 o 
   9  11   6       87.86       75.31     16.63 o 
  10  11   6        0.02      -12.53      8.35 o 
  11  11   6       30.19       26.67     14.67 o 
  -4  12   6       32.91       14.04     15.44 o 
  -3  12   6      121.61      104.09     20.35 o 
  -2  12   6       36.43        4.98     12.99 o 
  -1  12   6        0.92      -11.58      9.40 o 
   0  12   6        2.46        4.86      6.14 o 
   1  12   6       23.76       29.20     10.46 o 
   2  12   6        2.68       -4.56     11.16 o 
   3  12   6        5.78        7.86     10.60 o 
   4  12   6        2.20       -1.40     10.60 o 
   5  12   6       15.63       12.84     10.81 o 
   6  12   6        0.48       -6.11      7.58 o 
   7  12   6        2.80       -6.25      9.69 o 
   8  12   6       57.52       58.82     16.35 o 
   9  12   6        0.71        0.98      9.97 o 
  10  12   6        8.59       -5.90     10.39 o 
  -3  13   6      171.47      175.68     24.28 o 
  -2  13   6       40.48       24.29     15.44 o 
  -1  13   6      119.37      153.22     22.04 o 
   0  13   6      250.19      248.54     23.79 o 
   1  13   6        0.73       -4.67      5.72 o 
   3  13   6        0.52      -13.83     10.18 o 
   4  13   6       17.33       20.07     12.07 o 
   5  13   6        3.48        6.11     12.35 o 
   6  13   6       34.82       25.69     13.20 o 
   7  13   6      164.97      177.78     24.07 o 
   8  13   6        0.19        2.74     11.09 o 
   9  13   6       11.08       10.74     11.65 o 
  10  13   6        5.47       18.25     13.20 o 
  -1  14   6        1.11       -7.65     12.07 o 
   0  14   6       30.49       30.04     14.04 o 
   1  14   6        8.48       -6.87      6.37 o 
   2  14   6      142.76      123.20     12.24 o 
   3  14   6      106.62      116.87     23.44 o 
   4  14   6       38.34       38.25     15.93 o 
   5  14   6        0.03      -11.72     11.09 o 
   6  14   6       21.77        9.90     12.21 o 
   7  14   6      103.51       74.89     18.53 o 
   8  14   6       45.92       28.08     13.83 o 
   9  14   6       30.77       29.69     15.51 o 
   0  15   6       14.60       16.07     13.97 o 
   1  15   6       18.63       20.21     14.04 o 
   2  15   6       37.18       30.21      8.98 o 
   4  15   6       12.01       -9.83     13.40 o 
   5  15   6       70.64       46.68     18.60 o 
   6  15   6       64.16       66.33     18.25 o 
   7  15   6       14.74        2.74     13.13 o 
   8  15   6        5.34       -1.40     13.20 o 
   3  16   6      118.95       81.67     14.18 o 
   4  16   6        4.12      -15.72     13.69 o 
   5  16   6       10.22        3.79     13.97 o 
  -7 -11   7       53.90       33.27     18.25 o 
  -6 -11   7      307.54      275.21     33.06 o 
  -5 -11   7       69.65       56.22     18.74 o 
  -4 -11   7      123.14      111.67     23.02 o 
  -3 -11   7      361.42      359.72     24.14 o 
  -2 -11   7      186.25      183.33     16.70 o 
  -1 -11   7        5.40        0.91      7.65 o 
  -9 -10   7      273.04      309.53     36.85 o 
  -8 -10   7       51.20       25.13     18.67 o 
  -7 -10   7      222.59      229.17     30.39 o 
  -6 -10   7       51.75       38.32     17.62 o 
  -5 -10   7       72.63       48.57     18.53 o 
  -4 -10   7        4.13       -1.61     11.37 o 
  -3 -10   7      111.65      116.17     12.70 o 
  -2 -10   7        7.75        0.77      7.16 o 
  -1 -10   7      110.71       88.23     13.62 o 
   0 -10   7      127.88      125.64     14.81 o 
   1 -10   7      149.43      176.66     18.81 o 
  -9  -9   7       45.98       27.09     17.83 o 
  -8  -9   7        0.15      -14.95     12.14 o 
  -7  -9   7      399.64      411.30     40.71 o 
  -6  -9   7      696.33      699.50     56.43 o 
  -5  -9   7      749.56      619.76     51.17 o 
  -4  -9   7       10.68       15.57      6.62 o 
  -3  -9   7      253.51      248.68     18.39 o 
  -2  -9   7      112.40      120.73     12.98 o 
  -1  -9   7        2.28       -5.40      6.32 o 
   0  -9   7      190.45      226.85     19.44 o 
   1  -9   7      162.91      200.11     19.23 o 
   2  -9   7       51.27       53.06     13.13 o 
   3  -9   7       31.87       37.97     14.32 o 
 -10  -8   7       19.21        7.30     17.69 o 
  -9  -8   7        2.93       -0.91     14.81 o 
  -8  -8   7       50.59       36.99     17.55 o 
  -7  -8   7      229.35      214.92     28.56 o 
  -6  -8   7      275.29      243.97     29.83 o 
  -5  -8   7       40.87       25.06     13.55 o 
  -4  -8   7      242.83      220.03     13.94 o 
  -3  -8   7      943.82      865.41     44.21 o 
  -2  -8   7      136.23      127.25     13.26 o 
  -1  -8   7      275.86      255.34     19.30 o 
   0  -8   7      373.19      379.16     25.69 o 
   1  -8   7       82.04       79.52     13.62 o 
   2  -8   7      221.83      220.67     20.28 o 
   3  -8   7      658.48      705.33     43.16 o 
   4  -8   7      208.88      223.55     22.67 o 
 -10  -7   7        4.60       13.34     17.55 o 
  -9  -7   7       25.53       28.85     18.18 o 
  -8  -7   7      125.48      155.26     26.67 o 
  -7  -7   7      333.05      335.15     34.88 o 
  -6  -7   7      206.86      185.93     25.90 o 
  -5  -7   7       18.98       24.00     13.20 o 
  -4  -7   7        9.19       10.48      5.66 o 
  -3  -7   7     1133.00     1146.35     55.51 o 
  -2  -7   7        0.32       -4.35      5.90 o 
  -1  -7   7      297.97      307.28     20.98 o 
   0  -7   7      777.45      731.51     39.93 o 
   1  -7   7       48.71       59.87     11.93 o 
   2  -7   7        4.49        7.51      8.91 o 
   3  -7   7        0.76        2.53      9.19 o 
   4  -7   7        2.52        7.37      9.62 o 
   5  -7   7      119.23      123.04     18.81 o 
 -11  -6   7        2.50        2.88     18.32 o 
 -10  -6   7        1.94      -15.65     13.05 o 
  -9  -6   7      242.93      289.67     33.83 o 
  -8  -6   7      124.52      170.06     24.91 o 
  -7  -6   7      132.32      137.64     23.65 o 
  -6  -6   7      289.76      331.92     32.85 o 
  -5  -6   7      427.03      467.93     33.37 o 
  -4  -6   7      406.19      389.57     19.03 o 
  -3  -6   7      232.17      206.43     15.16 o 
  -2  -6   7        0.05       -2.60      4.21 o 
  -1  -6   7      547.74      556.52     31.02 o 
   0  -6   7      782.61      837.34     43.37 o 
   1  -6   7       94.00      107.32     12.63 o 
   2  -6   7        1.40       -3.23      6.67 o 
   3  -6   7      792.31      764.49     43.58 o 
   4  -6   7      959.23     1025.29     55.72 o 
   5  -6   7        7.10       11.02     10.39 o 
   6  -6   7        8.10       11.86     10.88 o 
 -11  -5   7        2.33       -7.40      7.88 o 
 -10  -5   7        1.77       -3.86      7.36 o 
  -9  -5   7       28.67       29.23     12.67 o 
  -8  -5   7       14.46        9.35      6.93 o 
  -7  -5   7        0.50      -14.21      9.47 o 
  -6  -5   7        0.68      -10.74      8.91 o 
  -5  -5   7      583.98      612.15     26.54 o 
  -4  -5   7      305.01      303.81     15.84 o 
  -3  -5   7       73.09       73.78      7.43 o 
  -2  -5   7        0.15        0.91      4.35 o 
  -1  -5   7      870.50      896.57     44.64 o 
   0  -5   7      893.76      914.47     45.83 o 
   1  -5   7        6.83       -2.60      5.40 o 
   2  -5   7      498.17      548.87     32.14 o 
   3  -5   7      318.69      319.22     23.30 o 
   4  -5   7      101.40      105.77     15.93 o 
   5  -5   7        0.08      -10.11      8.98 o 
   6  -5   7      122.56      121.57     17.83 o 
   7  -5   7       69.13       81.63     15.65 o 
 -11  -4   7       12.76        4.15      9.39 o 
 -10  -4   7        0.97       -9.44     10.67 o 
  -9  -4   7      258.20      260.61     47.90 o 
  -8  -4   7       77.07       58.45      9.26 o 
  -7  -4   7       53.42       40.35      7.62 o 
  -6  -4   7       13.33        5.51      5.02 o 
  -5  -4   7      263.53      268.96     11.22 o 
  -4  -4   7        4.03        1.20      4.18 o 
  -3  -4   7        5.82        2.29      3.92 o 
  -2  -4   7     1061.24     1054.06     50.32 o 
  -1  -4   7      702.22      691.57     35.44 o 
   0  -4   7      938.96      900.71     44.71 o 
   1  -4   7      179.93      176.10     14.46 o 
   2  -4   7     1068.05     1060.17     52.85 o 
   3  -4   7      681.19      677.74     37.69 o 
   4  -4   7      425.38      414.32     27.37 o 
   5  -4   7        5.22       21.69      9.76 o 
   6  -4   7      311.47      300.83     24.00 o 
   7  -4   7       13.78        5.97     10.53 o 
 -11  -3   7       17.00       -0.73      9.19 o 
 -10  -3   7      138.81      131.52     15.33 o 
  -9  -3   7      425.26      422.54     47.59 o 
  -8  -3   7       55.00       64.22      9.64 o 
  -7  -3   7      310.50      308.73     17.62 o 
  -6  -3   7        2.64        0.18      4.57 o 
  -5  -3   7       80.97       92.13      6.53 o 
  -4  -3   7      849.73      916.44     32.89 o 
  -3  -3   7      738.59      765.12     30.64 o 
  -2  -3   7     1262.86     1306.37     60.64 o 
  -1  -3   7       23.38       40.15      7.37 o 
   0  -3   7     1200.76     1178.49     55.72 o 
   1  -3   7      846.61      813.55     40.92 o 
   2  -3   7      351.70      366.67     22.53 o 
   3  -3   7      309.01      302.30     20.63 o 
   4  -3   7        0.91       -5.19      4.56 o 
   5  -3   7        9.28        6.32      7.44 o 
   6  -3   7      425.57      415.65     28.00 o 
   7  -3   7        9.32        5.05      8.28 o 
   8  -3   7        7.27       -5.97      8.14 o 
 -11  -2   7        0.55       -6.46     10.81 o 
 -10  -2   7        9.29        5.41      8.30 o 
  -9  -2   7      296.66      299.79     18.47 o 
  -8  -2   7      330.39      305.05     24.91 o 
  -7  -2   7      982.46      950.93     46.57 o 
  -6  -2   7     1709.26     1918.51     55.15 o 
  -5  -2   7      379.76      399.95     14.52 o 
  -4  -2   7      400.87      401.68     14.16 o 
  -3  -2   7     1436.06     1612.67     45.52 o 
  -2  -2   7      124.99      107.52      8.27 o 
  -1  -2   7       21.42       36.92      6.53 o 
   0  -2   7     2966.49     2908.83    127.59 o 
   1  -2   7       21.94       25.26      3.14 o 
   2  -2   7      170.13      152.28      7.86 o 
   3  -2   7      380.53      376.84     22.95 o 
   4  -2   7      143.40      124.03     12.70 o 
   5  -2   7        2.36       -0.98      5.90 o 
   6  -2   7      473.24      488.37     29.97 o 
   7  -2   7       70.42       76.15     13.33 o 
   8  -2   7        3.18        1.33      8.14 o 
 -11  -1   7       34.51       16.56     13.06 o 
 -10  -1   7       40.96       35.87     13.13 o 
  -9  -1   7      403.14      389.86     21.20 o 
  -8  -1   7      323.38      296.05     17.30 o 
  -7  -1   7      161.80      152.92     20.98 o 
  -6  -1   7      665.27      723.70     23.29 o 
  -5  -1   7     3426.12     3658.16    124.81 o 
  -4  -1   7       15.94       10.87      3.29 o 
  -3  -1   7       25.37       15.72      3.15 o 
  -2  -1   7      279.18      282.95     10.00 o 
  -1  -1   7      489.22      447.25     15.89 o 
   0  -1   7      505.61      513.72     12.94 o 
   1  -1   7        6.44        6.77      2.56 o 
   2  -1   7      288.46      264.12     11.38 o 
   3  -1   7      791.13      710.71     25.53 o 
   4  -1   7       15.87       16.25      4.19 o 
   5  -1   7       23.02       26.60      5.53 o 
   6  -1   7      456.89      417.19     18.69 o 
   7  -1   7       81.53       80.66     12.42 o 
   8  -1   7       24.07       31.58     10.18 o 
 -11   0   7        1.76        9.76     12.00 o 
 -10   0   7       68.15       75.17     14.67 o 
  -9   0   7       25.69       36.78     11.65 o 
  -8   0   7      514.26      461.63     22.86 o 
  -7   0   7      648.45      606.47     26.83 o 
  -6   0   7     3295.95     3440.91     94.92 o 
  -5   0   7      538.71      560.96     18.65 o 
  -4   0   7        0.11       -1.21      2.85 o 
  -3   0   7      956.96     1036.81     30.36 o 
  -2   0   7     4804.95     4842.19    130.61 o 
  -1   0   7      227.34      281.98      9.99 o 
   0   0   7        0.67       -1.01      1.98 o 
   1   0   7       64.38       80.25      8.95 o 
   2   0   7     1025.18      991.48     36.53 o 
   3   0   7      181.06      187.13      9.36 o 
   4   0   7      316.96      353.34     15.26 o 
   5   0   7      469.79      481.25     19.74 o 
   6   0   7      464.78      435.34     18.98 o 
   7   0   7      509.98      487.40     21.27 o 
   8   0   7       88.50       83.21      9.34 o 
   9   0   7      120.79      147.89     20.49 o 
 -10   1   7       22.38        7.79     11.51 o 
  -9   1   7       10.05       -2.67      8.84 o 
  -8   1   7        3.12       -0.98      8.28 o 
  -7   1   7      578.33      536.17     30.04 o 
  -6   1   7       37.56       39.02      9.55 o 
  -5   1   7      115.52      124.08      7.35 o 
  -4   1   7     2572.34     2782.48     76.53 o 
  -3   1   7     2510.44     2595.07     71.42 o 
  -2   1   7      864.62      842.64     25.17 o 
  -1   1   7     6121.23     5967.18    159.90 o 
   0   1   7      198.37      190.72      9.07 o 
   1   1   7     3620.36     3290.14    103.35 o 
   2   1   7     5593.74     5586.29    172.98 o 
   3   1   7      509.87      537.77     20.27 o 
   4   1   7        0.34       -1.98      3.03 o 
   5   1   7      559.51      577.55     22.51 o 
   6   1   7      103.66       92.64      7.94 o 
   7   1   7      384.44      345.90     19.87 o 
   8   1   7       62.22       83.98     14.39 o 
   9   1   7      227.73      204.88     21.48 o 
  10   1   7      227.35      228.53     22.95 o 
 -10   2   7       78.54       59.10     14.95 o 
  -9   2   7        6.60       -0.28      9.90 o 
  -8   2   7      274.42      182.77     17.90 o 
  -7   2   7       28.09       14.95      8.63 o 
  -6   2   7       25.64       28.92      8.77 o 
  -5   2   7      358.80      398.93     14.33 o 
  -4   2   7      448.34      410.93     14.40 o 
  -3   2   7      327.33      342.48     12.20 o 
  -2   2   7      177.32      179.21      7.72 o 
  -1   2   7     3876.01     4120.12     87.25 o 
   0   2   7     5442.65     5687.30    152.27 o 
   1   2   7     1079.01      932.96     32.08 o 
   2   2   7     2467.36     2403.09     76.80 o 
   3   2   7      151.30      170.50      9.09 o 
   4   2   7     1506.90     1330.09     44.67 o 
   5   2   7      763.09      691.76     25.87 o 
   6   2   7        5.93        1.22      3.64 o 
   7   2   7       45.73       35.13      7.86 o 
   8   2   7      136.27      131.82     16.49 o 
   9   2   7       48.43       44.15     13.06 o 
  10   2   7        2.85        6.67     10.53 o 
 -10   3   7       83.30       67.52     16.14 o 
  -9   3   7      115.42       98.75     16.70 o 
  -8   3   7        6.53        0.00      9.48 o 
  -7   3   7      413.69      399.09     27.30 o 
  -6   3   7      525.63      499.74     30.25 o 
  -5   3   7      964.63      950.75     49.20 o 
  -4   3   7      444.66      472.01     18.94 o 
  -3   3   7      222.69      194.32      8.48 o 
  -2   3   7      766.51      717.11     22.02 o 
  -1   3   7        2.27       -0.88      2.25 o 
   0   3   7     2619.96     2738.32     75.12 o 
   1   3   7        3.72       -1.77      2.69 o 
   2   3   7       55.07       85.33      6.64 o 
   3   3   7      736.53      790.27     28.11 o 
   4   3   7        3.59       -3.89      2.60 o 
   5   3   7      523.84      523.30     20.62 o 
   6   3   7      334.81      305.71     14.36 o 
   7   3   7       23.52       20.85      8.56 o 
   8   3   7      115.77      111.18     16.00 o 
   9   3   7       91.66      105.56     17.19 o 
  10   3   7      163.69      166.13     20.77 o 
  -9   4   7       26.94       18.67     12.84 o 
  -8   4   7       24.85       18.67     12.49 o 
  -7   4   7       13.30        2.60      9.90 o 
  -6   4   7      337.77      369.26     25.41 o 
  -5   4   7        2.48       -0.28      6.81 o 
  -4   4   7       92.03       72.50     11.51 o 
  -3   4   7      712.06      619.20     23.49 o 
  -2   4   7     2147.23     2259.46     73.15 o 
  -1   4   7     1291.29     1396.26     34.89 o 
   0   4   7      639.59      591.79     22.20 o 
   1   4   7     1708.74     1622.98     53.61 o 
   2   4   7       30.91       19.39      3.79 o 
   3   4   7       14.70        8.88      3.41 o 
   4   4   7      948.12      923.44     32.56 o 
   5   4   7        3.86        4.72      3.21 o 
   6   4   7       14.28       13.81      4.70 o 
   7   4   7      105.95      102.08      8.50 o 
   8   4   7      329.62      334.02     26.46 o 
   9   4   7      108.15      105.49     17.48 o 
  10   4   7       59.91       55.17     15.51 o 
  11   4   7        6.11       17.83     12.21 o 
  -9   5   7        8.75        1.61     12.21 o 
  -8   5   7       14.85      -15.02     10.11 o 
  -7   5   7      248.40      225.66     21.48 o 
  -6   5   7      113.38      105.00     15.58 o 
  -5   5   7      200.96      202.14     18.32 o 
  -4   5   7       67.21       57.91     11.16 o 
  -3   5   7      868.67      867.45     47.09 o 
  -2   5   7        2.14       -3.79      3.25 o 
  -1   5   7        9.16        8.00      2.88 o 
   0   5   7        2.76       -3.66      3.86 o 
   1   5   7     3100.76     3189.00    101.52 o 
   2   5   7     4989.76     5309.25    165.70 o 
   3   5   7       29.44       34.59      4.78 o 
   4   5   7      752.17      717.56     26.37 o 
   5   5   7      100.48       88.56      6.85 o 
   6   5   7       23.66       22.68      4.74 o 
   7   5   7       60.01       70.82     12.56 o 
   8   5   7      312.48      290.44     24.28 o 
   9   5   7      216.70      188.87     21.97 o 
  10   5   7        6.87        3.86     10.95 o 
  11   5   7       24.39       26.46     12.63 o 
  -8   6   7       17.01       -0.35     13.27 o 
  -7   6   7        1.51      -15.26     10.18 o 
  -6   6   7       97.37       77.56     15.51 o 
  -5   6   7      219.60      236.60     21.05 o 
  -4   6   7      800.88      806.67     45.83 o 
  -3   6   7       54.74       41.27     10.46 o 
  -2   6   7        1.19       -5.12      5.55 o 
  -1   6   7      200.53      177.82      7.86 o 
   0   6   7       35.29       16.71      6.28 o 
   1   6   7       18.94       22.40      6.07 o 
   2   6   7      954.73      920.88     32.87 o 
   3   6   7        1.03        0.11      2.95 o 
   4   6   7     3486.88     3499.69    111.02 o 
   5   6   7      668.55      683.15     25.66 o 
   6   6   7        1.56        7.34      3.60 o 
   7   6   7       15.23       14.39      8.28 o 
   8   6   7       84.46       87.52     15.44 o 
   9   6   7        0.64        4.63     10.25 o 
  10   6   7      106.44      117.08     20.14 o 
  11   6   7        8.06       18.39     12.21 o 
  -8   7   7       49.62       36.92     16.35 o 
  -7   7   7       64.73       37.27     15.51 o 
  -6   7   7       92.52       72.22     16.14 o 
  -5   7   7      158.07      158.48     19.09 o 
  -4   7   7      134.45      160.73     18.18 o 
  -3   7   7      300.25      352.84     26.88 o 
  -2   7   7       24.25       12.70      8.77 o 
  -1   7   7       80.83       93.19      8.66 o 
   0   7   7      449.85      371.59     18.56 o 
   1   7   7       84.25       98.43      7.94 o 
   2   7   7      171.56      155.99      9.47 o 
   3   7   7       74.75       55.54      3.89 o 
   4   7   7     1092.33      994.79     35.11 o 
   5   7   7      550.50      536.49     21.21 o 
   6   7   7        2.96        0.50      3.43 o 
   7   7   7      611.34      542.34     35.44 o 
   8   7   7       78.46       77.28     16.00 o 
   9   7   7        3.16        1.26     10.11 o 
  10   7   7       88.93      104.23     18.95 o 
  11   7   7       19.37       19.44     13.13 o 
  -7   8   7       17.25       -3.72     12.35 o 
  -6   8   7        4.85        0.28     12.21 o 
  -5   8   7       79.91       68.85     17.06 o 
  -4   8   7      171.46      169.15     20.00 o 
  -3   8   7       10.25        3.09      9.83 o 
  -2   8   7       56.93       42.32     12.63 o 
  -1   8   7       22.03       33.90      7.93 o 
   0   8   7        4.42        6.92      5.03 o 
   1   8   7     2333.20     2432.79    119.52 o 
   2   8   7      848.73      879.67     48.29 o 
   3   8   7     1282.89     1304.48     64.88 o 
   4   8   7      190.38      187.77     13.83 o 
   5   8   7       23.25       20.46      4.77 o 
   6   8   7      276.45      266.46     24.92 o 
   7   8   7      708.57      680.69     42.26 o 
   8   8   7      280.29      273.32     24.56 o 
   9   8   7      118.03      136.59     20.14 o 
  10   8   7      219.46      202.14     23.23 o 
  11   8   7       73.15       85.28     18.32 o 
  -6   9   7       35.34       32.22     16.14 o 
  -5   9   7      241.67      242.29     24.70 o 
  -4   9   7      222.05      260.47     25.97 o 
  -3   9   7       12.30       21.13     12.21 o 
  -2   9   7      213.85      228.18     22.46 o 
  -1   9   7       23.19        1.74      5.73 o 
   0   9   7      282.10      205.62     11.73 o 
   1   9   7      473.06      492.02     34.53 o 
   2   9   7      313.89      349.05     28.07 o 
   3   9   7        9.71       -0.56      7.86 o 
   4   9   7        7.80        3.91      4.14 o 
   5   9   7       38.31       29.35      5.71 o 
   6   9   7      607.50      620.11     39.73 o 
   7   9   7      110.85      144.31     19.65 o 
   8   9   7        0.06      -10.95      7.30 o 
   9   9   7        6.32        6.32     10.32 o 
  10   9   7      136.42      168.24     23.37 o 
  11   9   7       27.23       33.90     15.79 o 
  -6  10   7      135.28      158.27     25.34 o 
  -5  10   7      101.18      108.93     21.76 o 
  -4  10   7        1.07        0.07     12.35 o 
  -3  10   7       43.95       34.95     14.11 o 
  -2  10   7      754.85      684.41     43.73 o 
  -1  10   7      369.88      362.45     28.21 o 
   0  10   7       13.71       22.54      6.84 o 
   1  10   7      408.61      436.99     33.34 o 
   2  10   7      383.23      419.52     32.14 o 
   3  10   7       93.22       52.01     13.62 o 
   4  10   7       26.71       22.81     11.02 o 
   5  10   7       22.52        6.74      9.12 o 
   6  10   7      321.13      312.27     26.32 o 
   7  10   7      249.00      206.00     21.34 o 
   8  10   7        1.41      -11.69      7.79 o 
   9  10   7        0.55      -11.69      7.79 o 
  10  10   7       19.43        9.26     12.14 o 
  11  10   7        8.32        8.07     12.42 o 
  -5  11   7       28.96       16.21     15.58 o 
  -4  11   7        1.69       -9.12     12.21 o 
  -3  11   7      105.48      126.20     21.55 o 
  -2  11   7       90.89       95.17     17.48 o 
  -1  11   7       45.75       36.71     12.49 o 
   0  11   7        1.18        0.77      5.55 o 
   1  11   7       20.56       12.32      6.61 o 
   2  11   7      236.10      262.22     26.39 o 
   3  11   7       31.11       24.36     12.49 o 
   4  11   7       55.80       35.02     12.77 o 
   5  11   7      281.15      260.89     24.84 o 
   6  11   7      282.66      261.38     24.84 o 
   7  11   7      347.56      286.86     25.97 o 
   8  11   7        5.64       -5.90      9.19 o 
   9  11   7       29.41       35.09     14.18 o 
  10  11   7       17.39        6.95     12.21 o 
  11  11   7        7.97        6.46     12.35 o 
  -4  12   7       44.37       62.68     18.32 o 
  -3  12   7        0.48        1.19     12.21 o 
  -2  12   7      261.20      250.99     25.20 o 
  -1  12   7      346.29      328.41     28.07 o 
   0  12   7       31.36       16.45      7.27 o 
   1  12   7        3.28       -5.58      5.30 o 
   2  12   7       61.94       85.98     18.25 o 
   3  12   7       95.52       67.94     17.13 o 
   4  12   7      265.77      264.96     27.09 o 
   5  12   7      110.92      128.31     19.65 o 
   6  12   7        0.76       -0.98      9.83 o 
   7  12   7        1.14        2.81      9.55 o 
   8  12   7       47.55       40.92     14.60 o 
   9  12   7       21.68       46.39     15.51 o 
  10  12   7       19.48       34.39     14.53 o 
  -3  13   7      134.88      133.78     23.58 o 
  -2  13   7      247.19      240.96     25.34 o 
  -1  13   7      120.56      140.24     21.27 o 
   0  13   7      110.00       83.87     16.63 o 
   1  13   7      154.28      155.77     13.18 o 
   3  13   7        8.00        3.51     11.51 o 
   4  13   7        5.99      -12.00     10.74 o 
   5  13   7        0.68      -12.07      8.49 o 
   6  13   7        0.49      -12.00     10.04 o 
   7  13   7       79.75       60.43     16.49 o 
   8  13   7        1.15       -1.68     10.67 o 
   9  13   7        4.56       -4.00     11.02 o 
  10  13   7       19.91       13.55     13.27 o 
  -1  14   7      147.14      122.34     20.35 o 
   0  14   7       13.29       16.07     12.77 o 
   1  14   7      111.90      117.88     12.46 o 
   2  14   7       89.70       81.25     10.88 o 
   3  14   7       33.61       20.00     16.35 o 
   4  14   7      332.92      351.37     33.48 o 
   5  14   7      227.81      231.69     26.39 o 
   6  14   7        0.38       -3.79     10.60 o 
   7  14   7        0.93       -9.90      9.61 o 
   8  14   7        3.88       -4.77     10.46 o 
   9  14   7       11.38        7.65     12.91 o 
   0  15   7        9.13        5.19     11.93 o 
   1  15   7        8.43       15.34      8.12 o 
   2  15   7       50.48       41.64      9.73 o 
   4  15   7       63.27       56.29     19.44 o 
   5  15   7        4.53        1.12     13.27 o 
   6  15   7       43.01       32.15     15.93 o 
   7  15   7       42.22       55.24     18.39 o 
   8  15   7       14.11       11.72     15.23 o 
   3  16   7       15.26        9.04      8.79 o 
   4  16   7       15.88       18.74     17.20 o 
   5  16   7      100.65      101.70     22.88 o 
   6  16   7        2.96       -5.05     14.39 o 
  -6 -11   8       12.71        4.56     13.76 o 
  -5 -11   8      178.18      141.64     26.67 o 
  -4 -11   8      147.51      157.36     28.49 o 
  -3 -11   8       10.24       17.97      8.07 o 
  -2 -11   8       27.89       14.04      8.00 o 
  -8 -10   8       17.99        3.30     17.34 o 
  -7 -10   8        5.50       -7.16     14.46 o 
  -6 -10   8        7.04        9.90     14.18 o 
  -5 -10   8       89.79       83.10     21.41 o 
  -4 -10   8       20.83       20.00     13.48 o 
  -3 -10   8       14.42       23.79      8.00 o 
  -2 -10   8      127.39      133.08     14.74 o 
  -1 -10   8      234.64      231.90     19.58 o 
   0 -10   8       94.09      108.09     15.51 o 
  -9  -9   8       54.29       77.35     23.16 o 
  -8  -9   8      310.11      336.55     37.69 o 
  -7  -9   8       51.88       45.20     18.46 o 
  -6  -9   8       22.31       11.09     13.97 o 
  -5  -9   8      387.75      340.34     36.00 o 
  -4  -9   8     1065.27      871.17     65.41 o 
  -3  -9   8        0.74       -0.07      6.32 o 
  -2  -9   8      138.18      125.29     13.76 o 
  -1  -9   8       83.09       92.79     13.83 o 
   0  -9   8       93.13      114.76     15.30 o 
   1  -9   8       25.96       40.08     12.21 o 
   2  -9   8      240.33      222.57     21.97 o 
  -9  -8   8       39.40       53.90     20.43 o 
  -8  -8   8       37.74       51.31     18.81 o 
  -7  -8   8        5.85       -3.37     11.44 o 
  -6  -8   8      352.49      358.81     37.20 o 
  -5  -8   8       93.01       87.87     21.90 o 
  -4  -8   8      561.02      511.54     24.67 o 
  -3  -8   8       75.39       76.58     11.44 o 
  -2  -8   8       94.90       77.42     12.35 o 
  -1  -8   8      593.05      545.36     32.42 o 
   0  -8   8        2.12       -8.95      5.97 o 
   1  -8   8       27.90       27.09     10.53 o 
   2  -8   8      237.61      306.65     24.77 o 
   3  -8   8        5.57        2.95      9.55 o 
 -10  -7   8       99.41      161.08     29.97 o 
  -9  -7   8      229.47      310.30     35.51 o 
  -8  -7   8       31.60       44.43     17.90 o 
  -7  -7   8       39.75       34.60     17.83 o 
  -6  -7   8      241.77      208.74     27.51 o 
  -5  -7   8       31.63       27.09     15.09 o 
  -4  -7   8      960.59      836.72     44.00 o 
  -3  -7   8        7.82        9.26      7.02 o 
  -2  -7   8      205.03      210.50     16.98 o 
  -1  -7   8     2011.60     1874.91     87.73 o 
   0  -7   8      645.56      677.46     38.11 o 
   1  -7   8      146.38      138.27     14.88 o 
   2  -7   8      594.25      671.77     40.15 o 
   3  -7   8      448.19      451.87     31.86 o 
   4  -7   8        4.71        0.42      9.69 o 
 -10  -6   8      104.19      143.11     29.06 o 
  -9  -6   8       44.77       35.38     18.60 o 
  -8  -6   8       85.48       82.26     21.05 o 
  -7  -6   8      280.62      323.85     33.97 o 
  -6  -6   8     1555.59     1533.69     99.52 o 
  -5  -6   8        0.83        6.04     11.23 o 
  -4  -6   8       23.62       21.54      6.37 o 
  -3  -6   8        7.76        8.21      5.76 o 
  -2  -6   8       94.23       90.89     10.67 o 
  -1  -6   8     1407.57     1315.49     63.58 o 
   0  -6   8       13.61       19.02      7.58 o 
   1  -6   8      100.64      119.32     14.74 o 
   2  -6   8     1359.15     1412.20     70.39 o 
   3  -6   8       88.06      109.77     16.00 o 
   4  -6   8      264.93      297.74     24.70 o 
   5  -6   8      291.57      369.54     28.84 o 
 -10  -5   8       43.74       40.50     18.88 o 
  -9  -5   8        6.36        8.07     15.16 o 
  -8  -5   8        7.50        6.60     13.62 o 
  -7  -5   8       20.41       12.99     12.07 o 
  -6  -5   8      735.86      817.90     59.72 o 
  -5  -5   8      709.50      732.99     31.34 o 
  -4  -5   8      228.45      228.59     24.88 o 
  -3  -5   8       17.12        5.56      6.49 o 
  -2  -5   8       36.81       45.55      8.21 o 
  -1  -5   8      110.19      120.80     12.28 o 
   0  -5   8       58.69       39.80      8.91 o 
   1  -5   8      355.39      360.77     23.72 o 
   2  -5   8        0.63        4.98      7.51 o 
   3  -5   8      110.13      114.83     15.44 o 
   4  -5   8       66.78       93.98     15.93 o 
   5  -5   8      195.73      213.16     21.19 o 
   6  -5   8       34.57       39.52     12.70 o 
 -10  -4   8       47.70       44.82     11.14 o 
  -9  -4   8        6.83        8.45      7.89 o 
  -8  -4   8       53.14       60.08     18.53 o 
  -7  -4   8       47.40       41.90     15.16 o 
  -6  -4   8      143.18      142.48     21.27 o 
  -5  -4   8       79.07       58.02      8.22 o 
  -4  -4   8      147.31      152.79     10.96 o 
  -3  -4   8       71.59       67.89     13.72 o 
  -2  -4   8       97.60       91.31      9.83 o 
  -1  -4   8      314.42      284.90     18.74 o 
   0  -4   8        0.50        3.16      5.12 o 
   1  -4   8       11.19        5.05      5.97 o 
   2  -4   8       15.94       12.28      6.39 o 
   3  -4   8       28.08       26.53      9.05 o 
   4  -4   8       89.41      103.95     14.53 o 
   5  -4   8      551.38      625.73     38.19 o 
   6  -4   8       26.75       28.92     10.81 o 
   7  -4   8        8.51        7.51      9.55 o 
 -11  -3   8        2.50        3.03      9.02 o 
 -10  -3   8      137.26      127.94     22.64 o 
  -9  -3   8       89.86      115.64     25.73 o 
  -8  -3   8       22.91       29.91      8.37 o 
  -7  -3   8      139.98      119.96     10.87 o 
  -6  -3   8       50.77       52.06      7.54 o 
  -5  -3   8        0.02       -1.40      3.38 o 
  -4  -3   8      321.02      341.68     39.24 o 
  -3  -3   8       26.65       18.67      5.18 o 
  -2  -3   8       13.69       13.48      5.40 o 
  -1  -3   8      495.63      412.99     23.79 o 
   0  -3   8       61.00       49.83      8.35 o 
   1  -3   8      137.32      131.46     12.35 o 
   2  -3   8      232.16      228.04     17.19 o 
   3  -3   8       12.01       -2.88      5.76 o 
   4  -3   8        1.32       -1.19      6.32 o 
   5  -3   8      128.02      106.12     14.46 o 
   6  -3   8       11.17       14.04      9.33 o 
   7  -3   8        0.13       -9.90      7.51 o 
 -11  -2   8      202.05      209.27     17.39 o 
 -10  -2   8       17.72       14.69      8.74 o 
  -9  -2   8       84.09       78.75     12.02 o 
  -8  -2   8       11.00        2.22      6.90 o 
  -7  -2   8       31.04       32.86     12.21 o 
  -6  -2   8      156.79      155.68      8.71 o 
  -5  -2   8      535.83      596.97     19.95 o 
  -4  -2   8      989.43     1044.71     31.40 o 
  -3  -2   8      944.06      966.36     31.88 o 
  -2  -2   8      660.38      658.45     27.28 o 
  -1  -2   8        9.26        6.25      4.56 o 
   0  -2   8      126.58      101.63      9.97 o 
   1  -2   8      488.74      424.71     24.56 o 
   2  -2   8      738.92      700.27     36.78 o 
   3  -2   8        9.92        4.70      5.69 o 
   4  -2   8      317.37      315.71     21.69 o 
   5  -2   8      590.41      546.70     32.35 o 
   6  -2   8       35.93       28.15      9.41 o 
   7  -2   8       23.69       12.28      8.84 o 
   8  -2   8        9.21        7.65      8.63 o 
 -10  -1   8       48.98       28.46      9.43 o 
  -9  -1   8       68.29       59.91     11.76 o 
  -8  -1   8      659.73      679.61     46.75 o 
  -7  -1   8       37.56       24.87      7.09 o 
  -6  -1   8       37.34       37.59      5.56 o 
  -5  -1   8      268.50      269.11     11.32 o 
  -4  -1   8      694.67      727.83     22.95 o 
  -3  -1   8      560.16      546.07     18.20 o 
  -2  -1   8     1230.75     1289.38     47.71 o 
  -1  -1   8     1322.60     1261.65     56.39 o 
   0  -1   8      597.24      482.39     17.29 o 
   1  -1   8      415.60      370.90     14.43 o 
   2  -1   8       10.47        9.64      2.98 o 
   3  -1   8       12.60       17.41      6.18 o 
   4  -1   8      123.97      114.12     12.00 o 
   5  -1   8      388.24      369.05     23.86 o 
   6  -1   8       38.05       45.41     10.60 o 
   7  -1   8      312.73      298.30     22.39 o 
   8  -1   8      141.98      145.01     15.58 o 
 -10   0   8       63.95       52.15     13.55 o 
  -9   0   8       67.40       48.36     13.48 o 
  -8   0   8      520.75      504.10     27.87 o 
  -7   0   8      267.43      244.57     18.18 o 
  -6   0   8        1.52        3.38      4.17 o 
  -5   0   8     1204.98     1389.43     53.62 o 
  -4   0   8       93.71       86.91      6.24 o 
  -3   0   8     1184.43     1244.01     36.09 o 
  -2   0   8      131.75      166.55      7.28 o 
  -1   0   8     2157.13     2253.50     62.14 o 
   0   0   8      174.70      129.36     11.02 o 
   1   0   8       31.07       20.28      5.47 o 
   2   0   8      582.28      506.33     20.36 o 
   3   0   8      487.10      465.97     18.35 o 
   4   0   8      343.67      311.51     14.09 o 
   5   0   8       10.09        3.04      3.81 o 
   6   0   8       41.07       40.97      6.54 o 
   7   0   8      348.04      304.60     16.08 o 
   8   0   8       16.93        5.33      6.60 o 
 -10   1   8      120.78       89.07     16.00 o 
  -9   1   8       11.43       12.21     10.39 o 
  -8   1   8       54.44       41.97     11.16 o 
  -7   1   8        0.46       -0.59      5.88 o 
  -6   1   8       30.51       27.28      5.44 o 
  -5   1   8      653.21      669.37     21.68 o 
  -4   1   8     3642.01     3866.06    105.37 o 
  -3   1   8     2824.21     3105.20     85.05 o 
  -2   1   8     3946.04     4397.87    118.84 o 
  -1   1   8     2304.14     2392.52     66.38 o 
   0   1   8     1021.11      998.13     34.02 o 
   1   1   8      430.28      425.99     16.82 o 
   2   1   8     1620.27     1768.19     57.72 o 
   3   1   8        7.41        4.29      4.84 o 
   4   1   8      390.04      337.10     14.89 o 
   5   1   8       11.43        7.00      3.94 o 
   6   1   8        0.30       -3.08      3.94 o 
   7   1   8      196.48      164.74     11.15 o 
   8   1   8       43.51       43.58      7.74 o 
   9   1   8        4.30       -2.60      9.76 o 
 -10   2   8       17.38       10.60     12.91 o 
  -9   2   8       52.38       70.96     15.37 o 
  -8   2   8      138.11      125.64     16.56 o 
  -7   2   8        4.51       -7.30      8.28 o 
  -6   2   8       20.67       19.02      6.74 o 
  -5   2   8      378.03      336.85     13.13 o 
  -4   2   8      349.21      320.67     12.30 o 
  -3   2   8       30.83       30.17      4.17 o 
  -2   2   8      556.08      508.59     16.77 o 
  -1   2   8     8527.73     8971.89    188.16 o 
   0   2   8      548.59      525.71     25.18 o 
   1   2   8     3174.21     3630.48    114.46 o 
   2   2   8      462.31      538.27     20.59 o 
   3   2   8      364.16      320.37     14.09 o 
   4   2   8      226.00      216.02     11.21 o 
   5   2   8       32.26       23.57      5.09 o 
   6   2   8        2.30        0.36      3.47 o 
   7   2   8      251.21      225.86     13.86 o 
   8   2   8        0.16        8.28      8.84 o 
   9   2   8       23.17       19.09     11.51 o 
  10   2   8        0.57       -2.81     10.81 o 
  -9   3   8      405.11      331.85     26.53 o 
  -8   3   8      148.26      151.68     19.09 o 
  -7   3   8       23.00       26.32     10.53 o 
  -6   3   8      215.67      220.18     18.67 o 
  -5   3   8       11.10       -0.77      4.56 o 
  -4   3   8       13.15        4.36      3.43 o 
  -3   3   8      791.50      733.86     22.97 o 
  -2   3   8        5.49       -0.06      3.10 o 
  -1   3   8     1813.68     1843.80     47.24 o 
   0   3   8     2892.05     2765.23     76.01 o 
   1   3   8      506.24      519.67     20.24 o 
   2   3   8     2931.95     3073.23     97.84 o 
   3   3   8      458.23      467.66     18.74 o 
   4   3   8      355.52      383.06     16.38 o 
   5   3   8      185.97      210.64     11.33 o 
   6   3   8      363.45      341.28     15.78 o 
   7   3   8       81.46       67.88      7.80 o 
   8   3   8      164.92      148.31     17.69 o 
   9   3   8      124.34      137.85     20.49 o 
  10   3   8      114.93      151.47     21.05 o 
  -9   4   8      163.81      156.38     19.44 o 
  -8   4   8      238.78      203.34     20.49 o 
  -7   4   8      117.66      128.31     17.90 o 
  -6   4   8      207.17      194.07     18.04 o 
  -5   4   8      127.11      101.49     13.90 o 
  -4   4   8      129.82      124.24      8.99 o 
  -3   4   8        8.30        2.32      4.09 o 
  -2   4   8       11.62       16.82      4.51 o 
  -1   4   8       98.60      100.90      5.62 o 
   0   4   8       19.61       12.36      2.30 o 
   1   4   8      840.17      908.10     32.27 o 
   2   4   8      128.07      100.36      7.42 o 
   3   4   8      231.72      194.57     15.58 o 
   4   4   8      577.91      591.53     22.86 o 
   5   4   8     1005.33      913.07     32.86 o 
   6   4   8     1111.94     1149.08     40.65 o 
   7   4   8       12.97        9.39      6.49 o 
   8   4   8       56.21       70.40     13.62 o 
   9   4   8      177.40      160.31     20.84 o 
  10   4   8        8.04        7.79     11.79 o 
  -9   5   8      270.05      261.38     25.27 o 
  -8   5   8       76.60       64.01     15.58 o 
  -7   5   8       22.74       17.97     11.79 o 
  -6   5   8       86.68       89.28     14.95 o 
  -5   5   8      207.59      230.22     19.79 o 
  -4   5   8      514.64      517.15     32.14 o 
  -3   5   8        1.40       -5.83      5.90 o 
  -2   5   8        7.26       11.98      4.59 o 
  -1   5   8       24.40       16.74      3.54 o 
   0   5   8      395.14      360.16     15.86 o 
   1   5   8        2.15        2.71      3.54 o 
   2   5   8       72.00       38.46      5.31 o 
   3   5   8        7.98        5.00      3.64 o 
   4   5   8      124.33      143.00     11.47 o 
   5   5   8       92.60       78.07      7.15 o 
   6   5   8       24.01       25.16      7.16 o 
   7   5   8        6.75       13.18      5.22 o 
   8   5   8      199.12      227.41     22.25 o 
   9   5   8       59.69       94.96     17.33 o 
  10   5   8        3.54       -6.95      9.48 o 
  11   5   8        4.15        5.05     12.07 o 
  -8   6   8       26.34       27.44     14.25 o 
  -7   6   8        0.12       -5.90     10.88 o 
  -6   6   8      167.41      171.96     19.16 o 
  -5   6   8        2.73      -12.49      8.49 o 
  -4   6   8        5.89       30.60     10.74 o 
  -3   6   8       79.54       70.19     12.84 o 
  -2   6   8      941.49      938.90     36.46 o 
  -1   6   8      982.33      909.78     24.95 o 
   0   6   8      160.30      144.20      9.31 o 
   1   6   8      630.30      619.16     24.17 o 
   2   6   8      510.15      479.52     23.69 o 
   3   6   8      280.02      237.40     12.00 o 
   4   6   8      415.38      402.33     17.21 o 
   5   6   8       99.95       80.27      6.98 o 
   6   6   8     1091.89     1080.48     38.47 o 
   7   6   8      368.53      332.97     26.04 o 
   8   6   8       69.65       79.45     15.23 o 
   9   6   8       92.06      113.91     18.25 o 
  10   6   8       48.95       46.68     14.39 o 
  11   6   8        2.07       -5.19     10.04 o 
  -8   7   8       24.50       19.79     15.09 o 
  -7   7   8      121.22      120.17     20.21 o 
  -6   7   8       83.68       97.77     17.97 o 
  -5   7   8       16.65        2.81     11.51 o 
  -4   7   8      250.22      244.25     22.18 o 
  -3   7   8      365.71      435.45     30.39 o 
  -2   7   8      187.61      235.62     20.42 o 
  -1   7   8      257.86      237.69      9.90 o 
   0   7   8       30.46       19.57      4.16 o 
   1   7   8      730.00      692.42     26.78 o 
   2   7   8      774.17      799.82     29.84 o 
   3   7   8      210.40      209.99     17.69 o 
   4   7   8       78.70       81.47      7.22 o 
   5   7   8      711.48      669.28     25.65 o 
   6   7   8      160.85      155.86      9.75 o 
   7   7   8        6.08        4.56      8.35 o 
   8   7   8       37.83       27.30     11.86 o 
   9   7   8      260.41      277.25     25.55 o 
  10   7   8        3.33        8.70     10.39 o 
  11   7   8        0.47      -12.28     10.25 o 
  -7   8   8       72.58       78.68     20.21 o 
  -6   8   8      559.00      573.16     39.94 o 
  -5   8   8        9.76       -2.11     12.56 o 
  -4   8   8      516.93      511.82     35.79 o 
  -3   8   8      224.72      223.83     22.04 o 
  -2   8   8       92.17      109.14     16.42 o 
  -1   8   8        0.08       -3.89      4.83 o 
   0   8   8       21.34       19.01     10.00 o 
   1   8   8       81.25       80.16     13.30 o 
   2   8   8       12.03        2.81      4.11 o 
   3   8   8       20.93        9.40      4.50 o 
   4   8   8      839.46      868.29     35.79 o 
   5   8   8      582.40      605.07     29.06 o 
   6   8   8      219.41      193.15     11.10 o 
   7   8   8       30.26       21.27     10.53 o 
   8   8   8      154.86      156.31     20.77 o 
   9   8   8      559.87      581.51     40.36 o 
  10   8   8      135.42      161.78     23.58 o 
  11   8   8        7.67        6.88     11.02 o 
  -6   9   8       92.60      128.87     21.62 o 
  -5   9   8       48.67       63.87     17.97 o 
  -4   9   8      464.82      484.23     36.56 o 
  -3   9   8     1237.83     1260.89     69.69 o 
  -2   9   8      385.78      346.66     27.79 o 
  -1   9   8      240.76      207.90     12.66 o 
   0   9   8      157.76      149.06     11.65 o 
   1   9   8      102.60       86.96     16.21 o 
   2   9   8        5.02        0.26      4.38 o 
   3   9   8      141.73      141.27     22.57 o 
   4   9   8        1.71       -4.91      3.87 o 
   5   9   8       18.64       13.29      6.91 o 
   6   9   8        9.16        1.61      7.44 o 
   7   9   8      160.92      153.36     18.32 o 
   8   9   8       47.71       40.36     13.27 o 
   9   9   8      297.55      255.27     25.13 o 
  10   9   8       77.80       62.40     16.49 o 
  11   9   8        0.50       -4.21     11.09 o 
  -6  10   8       35.07       36.08     17.27 o 
  -5  10   8        9.37       13.90     14.32 o 
  -4  10   8      238.62      230.22     24.77 o 
  -2  10   8       36.93       53.13     15.44 o 
  -1  10   8      219.26      176.03     20.07 o 
   0  10   8     1175.62     1031.40     35.21 o 
   1  10   8     2259.11     2330.81    118.47 o 
   2  10   8      391.28      394.81     31.51 o 
   3  10   8        2.34       -5.12      7.86 o 
   4  10   8       32.24       23.72     10.81 o 
   5  10   8       89.13       87.99      8.60 o 
   6  10   8       18.89       17.55      9.69 o 
   7  10   8        0.50       -0.91      7.79 o 
   8  10   8        3.51       -0.91      9.62 o 
   9  10   8      101.73      106.19     19.30 o 
  10  10   8       49.64       61.06     16.49 o 
  11  10   8       10.95        8.98     12.42 o 
  -5  11   8       11.38      -14.60     14.18 o 
  -4  11   8       47.35       55.80     16.92 o 
  -3  11   8      100.54      104.65     19.79 o 
  -2  11   8       16.15       26.67     13.41 o 
  -1  11   8       66.17       44.99     14.67 o 
   0  11   8      611.07      604.88     30.67 o 
   1  11   8     1042.86      877.20     40.00 o 
   2  11   8       20.85       30.95     15.58 o 
   3  11   8      546.14      589.79     41.84 o 
   4  11   8      781.05      755.51     48.43 o 
   5  11   8      166.85      168.24     20.42 o 
   6  11   8       26.95       40.92     13.41 o 
   7  11   8       77.45       77.42     15.79 o 
   8  11   8        3.46       -7.65      7.93 o 
   9  11   8        6.31        8.00     12.42 o 
  10  11   8       74.94       55.73     17.76 o 
  -4  12   8      138.04      142.48     23.79 o 
  -3  12   8      182.05      211.62     27.23 o 
  -2  12   8       34.88       46.18     15.44 o 
  -1  12   8      159.84      118.06     19.30 o 
   0  12   8        5.69       -9.18      6.12 o 
   1  12   8      194.32      175.09     12.31 o 
   2  12   8       60.10       69.07     18.25 o 
   3  12   8       74.96      101.77     20.00 o 
   4  12   8       98.97      132.87     21.05 o 
   5  12   8        8.63        3.02     11.30 o 
   6  12   8      260.36      265.38     26.18 o 
   7  12   8      456.93      493.98     37.27 o 
   8  12   8      186.89      222.85     24.98 o 
   9  12   8       12.59       19.09     13.34 o 
  10  12   8       12.28       13.83     12.84 o 
  -3  13   8       21.18       21.13     15.37 o 
  -2  13   8        0.16        9.19     13.34 o 
  -1  13   8      104.35      130.13     20.98 o 
   0  13   8        5.95        5.87      7.28 o 
   1  13   8      273.10      203.50     14.00 o 
   2  13   8       68.97       53.13     17.34 o 
   3  13   8       16.66       37.62     15.02 o 
   4  13   8        9.87       12.77     13.48 o 
   5  13   8      114.43      126.34     21.05 o 
   6  13   8      167.44      191.76     23.37 o 
   7  13   8      421.88      404.21     34.46 o 
   8  13   8       12.29       16.63     11.65 o 
   9  13   8      115.66      134.27     22.95 o 
  10  13   8       38.87       43.38     16.77 o 
  -1  14   8       39.38       20.50     12.99 o 
   0  14   8        0.28       -1.54     11.79 o 
   1  14   8        1.99       -0.44      7.02 o 
   2  14   8       23.27       23.32      8.95 o 
   3  14   8       40.85       44.22     17.62 o 
   4  14   8       28.64       10.81     14.74 o 
   5  14   8       34.98       34.46     15.58 o 
   6  14   8       45.99       29.27     15.30 o 
   7  14   8        3.41        1.05     12.77 o 
   8  14   8       19.52       22.25     13.55 o 
   9  14   8      157.58      170.42     26.11 o 
   0  15   8        0.38      -11.23     10.25 o 
   1  15   8        4.59        0.88     10.42 o 
   2  15   8       20.66        9.48      7.83 o 
   3  15   8       15.44        4.98     16.00 o 
   4  15   8       73.42       52.01     18.18 o 
   5  15   8       33.40       41.48     17.41 o 
   6  15   8        0.95       12.91     13.34 o 
   7  15   8       15.95       24.14     13.76 o 
   8  15   8        4.54      -16.42     10.95 o 
   3  16   8       21.33       23.12     10.61 o 
   4  16   8       13.44       14.95     17.13 o 
   5  16   8        4.43      -16.07     12.35 o 
   6  16   8       38.01       17.55     14.95 o 
  -6 -10   9        1.59        5.47     13.69 o 
  -5 -10   9        5.09       12.77     14.04 o 
  -4 -10   9       31.36       15.44     13.41 o 
  -3 -10   9       50.84       49.27     11.30 o 
  -2 -10   9       28.54       24.21      9.05 o 
  -1 -10   9        1.36        0.14      7.79 o 
  -8  -9   9       50.61       57.70     20.14 o 
  -7  -9   9        4.96        5.97     15.86 o 
  -6  -9   9       26.71       29.90     16.42 o 
  -5  -9   9        0.14       -3.09     12.42 o 
  -4  -9   9      100.88       94.12     21.62 o 
  -3  -9   9       51.00       56.01     10.60 o 
  -2  -9   9      110.79       96.79     13.47 o 
  -1  -9   9        1.15        4.07      7.51 o 
   0  -9   9       11.14       11.65      8.28 o 
   1  -9   9       89.03      102.61     15.79 o 
  -9  -8   9       26.24       16.85     16.00 o 
  -8  -8   9      113.90      134.13     27.16 o 
  -7  -8   9       19.59       17.97     16.56 o 
  -6  -8   9        0.76        6.60     13.62 o 
  -5  -8   9       63.46       28.99     16.21 o 
  -4  -8   9       11.72        6.66      6.23 o 
  -3  -8   9      278.78      248.39     19.30 o 
  -2  -8   9       18.93        8.42      8.07 o 
  -1  -8   9       67.62       64.36     11.93 o 
   0  -8   9       25.00       37.13     10.67 o 
   1  -8   9      144.45      146.97     16.49 o 
   2  -8   9        0.44       -3.58      8.56 o 
  -9  -7   9        4.41       20.07     16.99 o 
  -8  -7   9      276.62      355.51     37.48 o 
  -7  -7   9      394.29      418.95     41.06 o 
  -6  -7   9        8.80        3.23     13.48 o 
  -5  -7   9       46.61       30.11     15.86 o 
  -4  -7   9      221.22      220.78     14.79 o 
  -3  -7   9      381.56      321.88     21.90 o 
  -2  -7   9       50.90       31.30      9.69 o 
  -1  -7   9      253.48      248.39     20.07 o 
   0  -7   9      401.07      400.14     26.81 o 
   1  -7   9      437.39      421.34     28.84 o 
   2  -7   9        4.17       -6.88      7.79 o 
   3  -7   9      226.88      208.04     20.91 o 
 -10  -6   9        1.67       -9.83     17.41 o 
  -9  -6   9       64.43       71.87     22.74 o 
  -8  -6   9       42.81       54.75     19.37 o 
  -7  -6   9       14.34       28.43     16.28 o 
  -6  -6   9      160.24       99.31     21.76 o 
  -5  -6   9      269.22      275.14     30.32 o 
  -4  -6   9      156.01      140.99     12.84 o 
  -3  -6   9        7.04       -9.84      6.56 o 
  -2  -6   9      399.43      333.46     22.18 o 
  -1  -6   9      330.61      305.88     21.55 o 
   0  -6   9      490.62      461.07     28.91 o 
   1  -6   9        8.22       15.86      8.28 o 
   2  -6   9       37.30       46.61     11.79 o 
   3  -6   9      121.78      140.45     18.46 o 
   4  -6   9       70.52       84.08     16.14 o 
 -10  -5   9       15.96        8.28     16.35 o 
  -9  -5   9       53.40       87.80     22.74 o 
  -8  -5   9       65.60       76.22     20.84 o 
  -7  -5   9       96.76      101.21     21.69 o 
  -6  -5   9      150.98      168.31     26.60 o 
  -5  -5   9      544.79      577.20     26.80 o 
  -4  -5   9        1.81        7.07      5.74 o 
  -3  -5   9      368.15      328.81     18.56 o 
  -2  -5   9       58.77       47.24      9.12 o 
  -1  -5   9      543.83      504.45     29.55 o 
   0  -5   9       65.17       94.75     13.26 o 
   1  -5   9      359.49      381.47     25.41 o 
   2  -5   9     1043.49     1076.38     56.15 o 
   3  -5   9      480.61      521.01     33.34 o 
   4  -5   9      241.48      261.80     22.67 o 
   5  -5   9       54.08       66.75     14.53 o 
 -10  -4   9       26.23        8.07     17.41 o 
  -9  -4   9      249.50      312.55     33.62 o 
  -8  -4   9      599.05      755.51     57.06 o 
  -7  -4   9       14.49        6.39     12.49 o 
  -6  -4   9       81.35       94.54     20.56 o 
  -5  -4   9      726.51      782.70     33.45 o 
  -4  -4   9        1.02        6.73      5.26 o 
  -3  -4   9        2.21       -0.11      4.31 o 
  -2  -4   9      306.74      282.58     19.30 o 
  -1  -4   9      236.30      227.41     16.98 o 
   0  -4   9     2040.07     1923.05     89.13 o 
   1  -4   9       72.18       48.22     10.04 o 
   2  -4   9      102.71      117.08     13.83 o 
   3  -4   9       26.65       45.90     11.09 o 
   4  -4   9       14.45        2.67      7.72 o 
   5  -4   9        0.61       -4.21      7.93 o 
   6  -4   9      123.72      160.52     18.67 o 
 -10  -3   9       38.88       38.74     11.12 o 
  -9  -3   9      590.50      673.74     52.22 o 
  -8  -3   9      346.17      388.70     35.86 o 
  -7  -3   9      189.77      184.73     23.65 o 
  -6  -3   9        3.08      -12.07      9.76 o 
  -5  -3   9     1278.91     1422.31     53.85 o 
  -4  -3   9       73.87       68.83      8.71 o 
  -3  -3   9       85.57       80.46      8.16 o 
  -2  -3   9      268.24      240.11     17.33 o 
  -1  -3   9      692.23      648.90     34.60 o 
   0  -3   9        2.22       -2.46      4.91 o 
   1  -3   9      138.85      139.96     13.19 o 
   2  -3   9      751.99      715.22     38.88 o 
   3  -3   9       42.59       42.11      9.69 o 
   4  -3   9        5.85        2.18      6.74 o 
   5  -3   9        0.34       -5.47      8.00 o 
   6  -3   9       19.39       14.53      9.41 o 
   7  -3   9        0.25       -7.37      7.86 o 
 -10  -2   9       13.96        8.96      8.79 o 
  -9  -2   9      415.63      422.26     23.17 o 
  -8  -2   9      135.71      125.93     12.71 o 
  -7  -2   9      182.54      181.15     13.20 o 
  -6  -2   9       22.16       22.47      5.19 o 
  -5  -2   9      694.08      765.06     24.80 o 
  -4  -2   9      106.78      114.49      9.80 o 
  -3  -2   9       48.86       53.67      7.46 o 
  -2  -2   9      326.35      309.68     19.55 o 
  -1  -2   9      441.58      401.27     24.00 o 
   0  -2   9      528.04      483.17     27.37 o 
   1  -2   9     1051.94      942.82     47.23 o 
   2  -2   9      973.02      944.79     47.93 o 
   3  -2   9      128.23      130.06     13.26 o 
   4  -2   9       30.27       42.74      9.69 o 
   5  -2   9       96.53       65.77     12.07 o 
   6  -2   9       19.77       27.44      9.97 o 
   7  -2   9        0.99        3.02      8.00 o 
   8  -2   9       32.37       35.16     12.14 o 
 -10  -1   9       26.35       30.14      9.65 o 
  -9  -1   9      291.67      332.27     19.48 o 
  -8  -1   9      352.09      328.87     19.01 o 
  -7  -1   9        3.23        0.04      5.74 o 
  -6  -1   9      138.37      152.02      8.92 o 
  -5  -1   9      149.63      140.46      8.19 o 
  -4  -1   9      387.07      448.32     18.95 o 
  -3  -1   9      449.13      456.10     18.23 o 
  -2  -1   9       95.85       93.06      9.68 o 
  -1  -1   9      324.85      319.00     20.14 o 
   0  -1   9      240.85      222.78     16.07 o 
   1  -1   9     1189.79     1144.25     55.23 o 
   2  -1   9      355.13      316.06     20.56 o 
   3  -1   9      113.53      103.74     11.23 o 
   4  -1   9       31.28       24.00      8.07 o 
   5  -1   9      116.65      151.96     14.74 o 
   6  -1   9        4.95        6.46      6.88 o 
   7  -1   9        0.41        0.14      6.60 o 
   8  -1   9       40.99       50.33     12.42 o 
 -10   0   9      154.13      120.38     18.60 o 
  -9   0   9      498.69      420.24     26.29 o 
  -8   0   9        1.06       -0.98     10.35 o 
  -7   0   9       43.34       44.81      7.89 o 
  -6   0   9      108.61       93.75      9.21 o 
  -5   0   9     1326.46     1405.84     41.48 o 
  -4   0   9        1.13        2.24      3.44 o 
  -3   0   9      311.22      310.01     11.77 o 
  -2   0   9      539.73      513.75     16.81 o 
  -1   0   9       24.45       26.93      3.38 o 
   0   0   9        0.32       -0.72      1.85 o 
   1   0   9      297.29      305.35     13.12 o 
   2   0   9     1353.43     1234.87     41.74 o 
   3   0   9      155.40      131.04     12.14 o 
   4   0   9      406.54      368.70     23.37 o 
   5   0   9       64.60       56.50     10.18 o 
   6   0   9      662.82      640.47     36.28 o 
   7   0   9       26.11       20.71      8.42 o 
   8   0   9       58.04       62.75     12.21 o 
 -10   1   9       92.97       82.61     16.98 o 
  -9   1   9       49.42       25.97     11.93 o 
  -8   1   9       44.84       39.24      8.73 o 
  -7   1   9      884.01      808.83     30.35 o 
  -6   1   9      789.63      756.00     24.69 o 
  -5   1   9       13.02       11.21      4.37 o 
  -4   1   9        1.58        2.76      3.67 o 
  -3   1   9      350.77      309.44     11.81 o 
  -2   1   9     1900.59     1949.76     55.01 o 
  -1   1   9       92.57      112.95      6.31 o 
   0   1   9        0.38       -0.84      3.86 o 
   1   1   9     3595.07     3541.77    111.82 o 
   2   1   9      361.55      353.54     15.10 o 
   3   1   9        1.27       -3.97      2.83 o 
   4   1   9      588.75      525.62     21.02 o 
   5   1   9      290.05      261.04     13.22 o 
   6   1   9      425.07      418.30     19.00 o 
   7   1   9       43.88       34.23      7.01 o 
   8   1   9       25.83       22.60      8.84 o 
 -10   2   9       57.91       32.85     13.48 o 
  -9   2   9        3.73       -8.98      8.98 o 
  -8   2   9       58.69       61.41     14.11 o 
  -7   2   9      373.47      298.44     22.25 o 
  -6   2   9       49.18       48.96     11.47 o 
  -5   2   9       16.86       12.91      4.56 o 
  -4   2   9      511.62      495.06     17.18 o 
  -3   2   9       10.65       15.60      4.39 o 
  -2   2   9       55.44       41.93      4.45 o 
  -1   2   9      309.53      292.57      8.84 o 
   0   2   9      140.13      107.60      8.27 o 
   1   2   9     3290.30     3538.99    112.09 o 
   2   2   9     1885.56     1865.73     61.23 o 
   3   2   9      266.66      262.36     12.68 o 
   4   2   9     2429.98     2265.22     73.85 o 
   5   2   9      402.78      401.90     19.58 o 
   6   2   9        5.67       -1.53      3.99 o 
   7   2   9        3.49       -4.15      4.68 o 
   8   2   9       38.68       24.90      7.40 o 
   9   2   9       73.69       98.12     17.69 o 
  -9   3   9        8.87        0.14     11.30 o 
  -8   3   9       49.45       28.08     11.93 o 
  -7   3   9      183.91      180.31     17.69 o 
  -6   3   9      105.41      110.96     13.76 o 
  -5   3   9        1.18       -1.07      4.79 o 
  -4   3   9      253.49      245.76     10.66 o 
  -3   3   9      693.76      705.53     22.53 o 
  -2   3   9      312.09      275.36     10.86 o 
  -1   3   9      481.39      508.02     13.53 o 
   0   3   9     2498.28     2700.22     74.82 o 
   1   3   9      801.51      748.24     27.60 o 
   2   3   9      845.07      837.98     30.35 o 
   3   3   9       92.95       84.52      7.30 o 
   4   3   9     1532.35     1486.50     59.06 o 
   5   3   9      775.66      764.98     28.88 o 
   6   3   9        0.97        0.95      4.07 o 
   7   3   9        2.40        0.09      4.32 o 
   8   3   9      297.48      314.93     25.90 o 
   9   3   9       11.59       10.11     10.11 o 
  10   3   9        3.05        5.69     10.74 o 
  -9   4   9       12.20        2.25     11.79 o 
  -8   4   9        0.29       -5.47     10.81 o 
  -7   4   9      404.95      366.31     27.09 o 
  -6   4   9      169.16      155.47     17.48 o 
  -5   4   9       18.22       11.37      8.70 o 
  -4   4   9      861.42      865.09     32.06 o 
  -3   4   9       86.07       74.72     10.63 o 
  -2   4   9       47.34       60.16      5.26 o 
  -1   4   9      225.06      269.56      8.53 o 
   0   4   9       86.18       68.10      4.57 o 
   1   4   9        1.24       -0.84      2.07 o 
   2   4   9      717.00      722.98     26.99 o 
   3   4   9      250.46      254.62     12.67 o 
   4   4   9        5.09        2.36      3.67 o 
   5   4   9      598.48      594.48     24.85 o 
   6   4   9       31.94       24.48      6.18 o 
   7   4   9       95.83      109.43      9.05 o 
   8   4   9       23.92       26.32     11.16 o 
   9   4   9        0.86       -9.83      9.69 o 
  10   4   9        4.02       -6.32     10.88 o 
  -8   5   9      129.95      132.52     21.19 o 
  -7   5   9      276.54      227.62     21.83 o 
  -6   5   9       24.01       13.27     11.72 o 
  -5   5   9       33.01       28.01     11.44 o 
  -4   5   9      969.63     1007.37     37.10 o 
  -3   5   9     1099.38     1092.98     39.34 o 
  -2   5   9     1073.25     1081.28     38.84 o 
  -1   5   9       41.11       43.86      4.82 o 
   0   5   9      336.22      326.21     15.20 o 
   1   5   9       93.57       60.27      8.21 o 
   2   5   9      986.12      975.74     35.16 o 
   3   5   9      374.98      333.51     18.11 o 
   4   5   9       75.81       55.33      6.54 o 
   5   5   9      279.19      279.98     13.79 o 
   6   5   9       15.48        6.42      4.36 o 
   7   5   9        0.39       -4.09      4.24 o 
   8   5   9      387.81      381.05     29.27 o 
   9   5   9        2.89       -4.00     10.25 o 
  10   5   9       78.91       85.49     17.48 o 
  -8   6   9       46.19       49.41     16.42 o 
  -7   6   9       44.76       50.04     15.16 o 
  -6   6   9       10.60       22.88     11.79 o 
  -5   6   9       53.69       40.01     12.63 o 
  -4   6   9      703.58      671.70     40.50 o 
  -3   6   9      543.86      513.36     22.36 o 
  -2   6   9        6.51        4.40      5.30 o 
  -1   6   9      953.12      943.88     25.97 o 
   0   6   9      163.64      144.80     12.49 o 
   1   6   9       35.18       21.49      6.21 o 
   2   6   9        7.97        7.79      4.16 o 
   3   6   9       91.72       84.85     15.27 o 
   4   6   9        1.92        4.05      3.84 o 
   5   6   9       33.38       41.01      8.00 o 
   6   6   9      499.06      473.42     20.33 o 
   7   6   9      497.79      510.27     34.39 o 
   8   6   9       20.39        3.30      9.55 o 
   9   6   9       31.59       52.29     14.53 o 
  10   6   9       46.63       66.12     15.58 o 
  -7   7   9       37.30       22.18     14.46 o 
  -6   7   9       12.79       10.11     12.99 o 
  -5   7   9       52.04       55.52     14.81 o 
  -4   7   9       85.77       90.96     15.72 o 
  -3   7   9       10.55       12.07      9.55 o 
  -2   7   9       26.65       26.15      6.36 o 
  -1   7   9      570.44      597.63     18.47 o 
   0   7   9      491.84      451.89     14.99 o 
   1   7   9      202.59      180.38     11.13 o 
   2   7   9       10.64       12.09      4.66 o 
   3   7   9       32.34       33.57      5.65 o 
   4   7   9        0.76       -1.06      3.58 o 
   5   7   9      239.62      258.30     13.37 o 
   6   7   9       89.47       80.20      8.50 o 
   7   7   9       22.44       21.76     10.67 o 
   8   7   9        8.32        0.70     10.39 o 
   9   7   9        9.40       11.16     10.46 o 
  10   7   9       11.61        1.26     10.67 o 
  11   7   9        3.04        1.61     10.81 o 
  -7   8   9      158.09      163.26     23.65 o 
  -6   8   9       93.33      105.42     20.21 o 
  -5   8   9        3.00       -9.83     11.16 o 
  -4   8   9        1.53      -14.84      9.90 o 
  -3   8   9        2.31       -5.12      9.41 o 
  -2   8   9       61.04       34.18     11.93 o 
  -1   8   9        1.11       -6.55      4.57 o 
   0   8   9        4.74       -1.91      3.47 o 
   1   8   9      267.54      212.98     12.59 o 
   2   8   9      778.34      792.52     30.63 o 
   3   8   9      167.51      174.20     11.16 o 
   4   8   9      229.59      255.99     17.23 o 
   5   8   9        2.14        1.91      4.10 o 
   6   8   9      388.31      422.34     28.25 o 
   7   8   9      195.07      170.13     18.95 o 
   8   8   9       15.05       -5.83      8.70 o 
   9   8   9      103.46      129.85     20.21 o 
  10   8   9      136.76      167.05     22.67 o 
  11   8   9       28.46       36.29     14.67 o 
  -6   9   9        0.78       -6.11     14.04 o 
  -5   9   9      467.54      467.66     36.14 o 
  -4   9   9      348.17      343.65     29.48 o 
  -3   9   9      182.84      193.93     22.32 o 
  -2   9   9        8.11       12.70     11.23 o 
  -1   9   9       76.43       57.53      8.72 o 
   0   9   9       35.94       30.20      6.90 o 
   1   9   9        6.60       -3.66      4.70 o 
   2   9   9        6.49        3.15     10.98 o 
   3   9   9       90.40       84.69      8.23 o 
   4   9   9        1.39       -4.92      4.37 o 
   5   9   9      513.09      534.10     37.94 o 
   6   9   9       36.28       53.90     13.62 o 
   7   9   9        9.11        4.49      9.41 o 
   8   9   9        4.75       -3.44      9.48 o 
   9   9   9      214.62      209.79     23.02 o 
  10   9   9      127.77      166.27     23.44 o 
  11   9   9       24.78       21.55     13.20 o 
  -5  10   9      217.80      242.15     27.37 o 
  -4  10   9      344.82      340.97     30.39 o 
  -3  10   9       59.53       49.76     17.48 o 
  -2  10   9      455.81      412.92     32.42 o 
  -1  10   9      599.74      569.29     38.75 o 
   0  10   9      371.72      314.99     16.36 o 
   1  10   9      243.36      217.73     23.30 o 
   2  10   9      147.20      188.59     21.27 o 
   3  10   9       10.54       -1.91      6.18 o 
   4  10   9       99.74      101.06      9.56 o 
   5  10   9        2.54       -4.65      6.25 o 
   6  10   9      277.34      233.52     22.60 o 
   7  10   9      143.37      150.48     18.74 o 
   8  10   9       27.34       13.48     10.95 o 
   9  10   9       79.45       99.03     19.30 o 
  10  10   9      214.15      268.47     27.79 o 
  -5  11   9       25.93       18.74     16.14 o 
  -4  11   9        6.28        4.35     14.46 o 
  -3  11   9        0.93       -8.00     12.07 o 
  -2  11   9      680.08      636.40     43.66 o 
  -1  11   9      689.71      559.75     39.24 o 
   0  11   9        1.04       -7.42      6.44 o 
   1  11   9     1230.68      994.20     44.57 o 
   2  11   9     1570.03     1701.21     92.36 o 
   3  11   9      663.68      676.55     45.84 o 
   4  11   9      122.98      128.87     19.93 o 
   5  11   9        0.33       -9.19      7.86 o 
   6  11   9       55.60       27.94     11.79 o 
   7  11   9       75.74       71.38     15.58 o 
   8  11   9        3.93      -11.72      8.21 o 
   9  11   9       13.14        9.19     11.37 o 
  10  11   9      145.87      185.01     25.76 o 
  -4  12   9        0.76      -17.05     11.37 o 
  -3  12   9       58.55       47.94     16.21 o 
  -2  12   9       49.57       31.30     13.97 o 
  -1  12   9        0.62       -4.56     10.25 o 
   0  12   9       67.40       35.38      9.41 o 
   1  12   9     1488.31     1208.00     41.80 o 
   2  12   9     1938.94     2037.52    108.85 o 
   3  12   9      471.50      481.21     37.97 o 
   4  12   9       58.22       57.84     16.28 o 
   5  12   9      287.36      319.85     29.34 o 
   6  12   9      454.69      457.98     35.79 o 
   7  12   9      191.77      193.37     22.46 o 
   8  12   9        2.86        3.51     11.02 o 
   9  12   9        0.20       -5.05     10.11 o 
  10  12   9       75.20      104.30     20.28 o 
  -3  13   9        2.16      -11.58     12.70 o 
  -2  13   9      115.67      119.81     21.05 o 
  -1  13   9       39.61       32.50     13.83 o 
   0  13   9        7.76        1.04      7.36 o 
   1  13   9      177.82      147.78     28.53 o 
   2  13   9      640.13      723.58     51.16 o 
   3  13   9      239.48      221.59     26.18 o 
   4  13   9      194.25      211.27     25.48 o 
   5  13   9      561.99      560.17     42.54 o 
   6  13   9      263.18      256.75     26.74 o 
   7  13   9        1.50       12.07     11.86 o 
   8  13   9      100.18       78.96     18.18 o 
   9  13   9       52.50       72.72     17.97 o 
  -1  14   9       12.48        3.23     12.91 o 
   0  14   9       17.82       10.67     14.04 o 
   1  14   9        8.32        5.19      7.48 o 
   2  14   9      122.13      124.30     36.43 o 
   3  14   9       20.65       20.07     16.35 o 
   4  14   9        6.17       -6.25     13.76 o 
   5  14   9       29.85       36.85     16.63 o 
   6  14   9       97.27       94.82     21.05 o 
   7  14   9        0.02       -8.35     11.23 o 
   8  14   9      288.14      280.33     29.69 o 
   9  14   9       51.98       57.62     18.39 o 
   0  15   9       20.56       11.51     12.99 o 
   1  15   9        0.30      -11.51      7.67 o 
   2  15   9       34.15       38.81     11.41 o 
   3  15   9        0.48      -15.16     13.40 o 
   4  15   9       15.36       -4.98     13.48 o 
   5  15   9      197.03      222.08     29.62 o 
   6  15   9       50.70       52.22     18.18 o 
   7  15   9       18.06        3.37     12.84 o 
   8  15   9       19.93       22.88     17.20 o 
   3  16   9       52.70       53.75     12.02 o 
   4  16   9       13.86       -3.79     14.74 o 
   5  16   9        1.56      -12.14     12.28 o 
   6  16   9        0.12        1.54     12.49 o 
  -6  -9  10       24.63       19.58     16.63 o 
  -5  -9  10       82.62       76.86     20.63 o 
  -4  -9  10        2.37        2.67     11.72 o 
  -3  -9  10        1.96       -5.97      6.95 o 
  -2  -9  10       26.85       46.75     11.09 o 
  -1  -9  10       95.59       89.77     13.76 o 
  -8  -8  10       11.82       14.25     16.77 o 
  -7  -8  10       18.96       16.49     16.99 o 
  -6  -8  10       77.21      106.82     23.65 o 
  -5  -8  10      269.25      250.29     31.44 o 
  -4  -8  10       11.96        6.81      6.86 o 
  -3  -8  10       30.34       16.00      8.14 o 
  -2  -8  10       25.74       24.14      8.91 o 
  -1  -8  10       12.11        7.79      7.93 o 
   0  -8  10       43.15       50.47     11.72 o 
   1  -8  10        8.11       -4.00      7.93 o 
  -8  -7  10       27.53       40.08     19.02 o 
  -7  -7  10      209.17      200.25     28.84 o 
  -6  -7  10      702.82      676.83     55.66 o 
  -5  -7  10      266.32      253.17     30.53 o 
  -4  -7  10       30.67       22.74      7.64 o 
  -3  -7  10      103.41      109.07     14.53 o 
  -2  -7  10      446.26      410.46     26.60 o 
  -1  -7  10       99.14      112.65     14.67 o 
   0  -7  10      162.53      155.47     16.56 o 
   1  -7  10        5.24        4.00      7.86 o 
   2  -7  10       44.94       36.43     12.21 o 
   3  -7  10        6.62       15.30     10.25 o 
  -9  -6  10       56.88       48.99     20.92 o 
  -8  -6  10        0.58        4.42     15.65 o 
  -7  -6  10      158.58      187.33     27.23 o 
  -6  -6  10        2.70       11.72     14.04 o 
  -5  -6  10      166.93      156.03     23.72 o 
  -4  -6  10       19.12        2.57      6.59 o 
  -3  -6  10      557.85      505.42     24.82 o 
  -2  -6  10      168.27      136.52     14.46 o 
  -1  -6  10       28.48       28.57      9.48 o 
   0  -6  10       81.13       67.66     12.00 o 
   1  -6  10      127.02      165.57     17.26 o 
   2  -6  10      152.55      146.83     16.91 o 
   3  -6  10      126.44      140.24     19.02 o 
   4  -6  10       19.82        8.70      9.90 o 
  -9  -5  10        0.29      -15.86     14.32 o 
  -8  -5  10       27.97       18.74     16.56 o 
  -7  -5  10       17.80       18.81     15.09 o 
  -6  -5  10      856.31      912.58     66.60 o 
  -5  -5  10        1.15        1.53      6.72 o 
  -4  -5  10        2.00        2.53      6.04 o 
  -3  -5  10       51.50       58.46     11.69 o 
  -2  -5  10      234.72      198.21     16.91 o 
  -1  -5  10        0.20       -2.32      6.81 o 
   0  -5  10      660.07      611.34     35.30 o 
   1  -5  10      691.02      697.11     39.66 o 
   2  -5  10      978.92     1003.81     53.90 o 
   3  -5  10       22.16       24.57     10.60 o 
   4  -5  10      241.04      232.67     21.90 o 
 -10  -4  10      239.98      298.16     34.67 o 
  -9  -4  10        2.12       -6.39     14.95 o 
  -8  -4  10       74.08       87.52     21.90 o 
  -7  -4  10      134.38      156.24     23.30 o 
  -6  -4  10       18.68        5.47     12.56 o 
  -5  -4  10       49.16       45.58      9.02 o 
  -4  -4  10      620.50      556.56     26.26 o 
  -3  -4  10      773.51      760.72     32.66 o 
  -2  -4  10       62.79       35.45      8.98 o 
  -1  -4  10     1351.57     1224.46     60.22 o 
   0  -4  10     1031.98      969.77     49.97 o 
   1  -4  10       82.56       96.58     13.12 o 
   2  -4  10       52.94       42.89     10.88 o 
   3  -4  10      264.54      251.97     21.62 o 
   4  -4  10      190.59      211.69     20.35 o 
   5  -4  10       82.28       85.14     15.51 o 
   6  -4  10        3.14       -1.68      8.84 o 
 -10  -3  10      104.28       91.45     25.83 o 
  -9  -3  10       30.17       12.00     16.21 o 
  -8  -3  10      147.32      203.13     27.86 o 
  -7  -3  10      554.61      642.22     49.77 o 
  -6  -3  10      619.69      647.20     49.70 o 
  -5  -3  10        0.53       -5.04      6.09 o 
  -4  -3  10       28.27       45.54     13.69 o 
  -3  -3  10       36.64       29.65      8.39 o 
  -2  -3  10        3.92        6.95      6.18 o 
  -1  -3  10     1834.65     1643.59     77.27 o 
   0  -3  10      223.00      233.31     18.04 o 
   1  -3  10       34.38       40.78      9.05 o 
   2  -3  10       10.67        4.21      6.81 o 
   3  -3  10      135.63      153.01     15.65 o 
   4  -3  10       17.40       12.14      8.91 o 
   5  -3  10       17.12        4.21      9.55 o 
   6  -3  10       28.24       13.90      9.90 o 
 -10  -2  10      152.25      136.31     26.60 o 
  -9  -2  10        3.43      -16.84     14.88 o 
  -8  -2  10      183.20      216.67     27.51 o 
  -7  -2  10      422.42      434.75     37.34 o 
  -6  -2  10     1005.09     1176.40     46.77 o 
  -5  -2  10      175.40      185.11     13.18 o 
  -4  -2  10     1088.59     1158.55     48.64 o 
  -3  -2  10       29.84       34.27     10.32 o 
  -2  -2  10      511.91      478.14     22.10 o 
  -1  -2  10       85.15       94.26     11.79 o 
   0  -2  10      350.90      345.19     22.46 o 
   1  -2  10        2.88       -0.14      5.26 o 
   2  -2  10      381.08      378.25     24.42 o 
   3  -2  10      625.69      643.55     36.63 o 
   4  -2  10      439.21      471.24     29.76 o 
   5  -2  10        1.66        0.91      7.93 o 
   6  -2  10       22.12       11.79      8.70 o 
   7  -2  10       23.59       25.34     10.32 o 
 -10  -1  10       28.58       11.00      8.93 o 
  -9  -1  10       21.75       14.13      9.09 o 
  -8  -1  10       39.87       55.20      9.82 o 
  -7  -1  10       55.71       48.08      8.66 o 
  -6  -1  10      185.00      188.63     10.14 o 
  -5  -1  10       41.32       50.99     10.88 o 
  -4  -1  10     1837.10     1973.00     71.61 o 
  -3  -1  10     1356.71     1395.27     52.54 o 
  -2  -1  10       95.73       93.26     13.12 o 
  -1  -1  10      932.06      854.54     43.58 o 
   0  -1  10      210.40      219.90     16.98 o 
   1  -1  10      220.30      190.63     15.30 o 
   2  -1  10      537.45      512.31     29.69 o 
   3  -1  10       68.22       65.84     10.53 o 
   4  -1  10      146.22      120.10     13.12 o 
   5  -1  10      848.68      835.31     45.34 o 
   6  -1  10      312.15      347.08     25.41 o 
   7  -1  10        7.62       17.48      9.69 o 
   8  -1  10       81.51       74.82     14.32 o 
  -9   0  10       14.21       13.18      8.36 o 
  -8   0  10      264.12      245.58     16.21 o 
  -7   0  10        1.29       -3.54      5.40 o 
  -6   0  10        6.43       -3.47      6.46 o 
  -5   0  10       25.82       22.84      4.92 o 
  -4   0  10      352.09      404.48     14.99 o 
  -3   0  10      529.32      563.36     24.28 o 
  -2   0  10       95.91       93.77      5.86 o 
  -1   0  10     1075.32     1007.22     39.05 o 
   0   0  10     4453.76     4187.69    183.03 o 
   1   0  10       43.07       48.01      8.91 o 
   2   0  10     1260.29     1228.82     59.51 o 
   3   0  10      664.62      604.04     33.55 o 
   4   0  10      277.19      304.55     21.19 o 
   5   0  10        0.39       -2.11      5.62 o 
   6   0  10       34.16       25.13      9.26 o 
   7   0  10       10.19        8.35      7.23 o 
   8   0  10      193.62      187.82     18.39 o 
  -9   1  10       36.81       43.66     13.20 o 
  -8   1  10      618.61      568.07     27.16 o 
  -7   1  10        5.85        3.74      6.95 o 
  -6   1  10      132.32      133.72      8.69 o 
  -5   1  10      466.98      496.51     22.32 o 
  -4   1  10      674.84      783.65     24.99 o 
  -3   1  10      358.23      358.81     13.47 o 
  -2   1  10      108.43       91.60      5.89 o 
  -1   1  10       99.40       96.61      6.07 o 
   0   1  10     1291.54     1326.29     32.90 o 
   1   1  10      308.33      305.12     22.04 o 
   2   1  10      696.77      660.58     24.93 o 
   3   1  10     1562.22     1587.37     74.74 o 
   4   1  10        0.64        1.89      4.98 o 
   5   1  10       46.40       32.57      8.56 o 
   6   1  10      351.64      335.64     23.30 o 
   7   1  10      199.24      173.50     16.49 o 
   8   1  10       23.35       19.02      9.26 o 
  -9   2  10       12.37        2.81     11.58 o 
  -8   2  10      663.94      585.79     36.63 o 
  -7   2  10        4.20       -0.38      6.36 o 
  -6   2  10      193.92      212.00     10.82 o 
  -5   2  10     1238.46     1351.42     40.47 o 
  -4   2  10      643.50      693.21     22.74 o 
  -3   2  10      591.55      613.26     20.31 o 
  -2   2  10      172.71      177.60      8.45 o 
  -1   2  10       31.35       33.46      4.49 o 
   0   2  10       93.12       78.04      7.53 o 
   1   2  10      108.94       99.77      7.74 o 
   2   2  10      168.87      156.64      9.60 o 
   3   2  10      686.92      649.98     24.89 o 
   4   2  10      122.31      104.44      8.14 o 
   5   2  10       26.67       20.54      5.11 o 
   6   2  10      276.30      259.76     14.06 o 
   7   2  10      191.98      185.58     16.21 o 
   8   2  10       10.03        5.33      7.30 o 
  -9   3  10        4.52       -8.00     10.74 o 
  -8   3  10      393.55      319.15     25.27 o 
  -7   3  10       49.34       30.39     11.72 o 
  -6   3  10      393.98      385.20     18.51 o 
  -5   3  10     2401.82     2465.86     69.68 o 
  -4   3  10      360.96      371.53     14.39 o 
  -3   3  10      161.26      141.22      7.92 o 
  -2   3  10      487.88      510.78     17.51 o 
  -1   3  10      956.43      952.49     23.00 o 
   0   3  10        1.82       -0.16      3.14 o 
   1   3  10      294.90      300.95     14.26 o 
   2   3  10      939.38      898.82     32.68 o 
   3   3  10      751.26      755.63     28.30 o 
   4   3  10      318.47      285.93     14.14 o 
   5   3  10       32.27       31.67      5.71 o 
   6   3  10      329.74      349.57     16.98 o 
   7   3  10      722.32      675.16     27.61 o 
   8   3  10        0.03        1.75      8.77 o 
   9   3  10       25.84       15.72     11.51 o 
  -9   4  10       25.64       13.20     12.84 o 
  -8   4  10      125.68      118.27     19.37 o 
  -7   4  10        0.40      -11.58     11.30 o 
  -6   4  10       55.04       38.46     12.35 o 
  -5   4  10      355.61      375.42     18.08 o 
  -4   4  10      224.01      249.41     24.29 o 
  -3   4  10        1.52        0.26      3.58 o 
  -2   4  10     1092.21     1171.21     35.20 o 
  -1   4  10      350.80      357.90     10.76 o 
   0   4  10      393.43      455.10     26.46 o 
   1   4  10       40.85       36.31      5.97 o 
   2   4  10     1234.55     1255.86     43.82 o 
   3   4  10      148.73      162.99     10.23 o 
   4   4  10      101.86      103.13      8.81 o 
   5   4  10     1579.46     1557.42     61.27 o 
   6   4  10      159.60      169.52     11.65 o 
   7   4  10      826.86      797.58     31.34 o 
   8   4  10       30.83       40.57     11.58 o 
   9   4  10      145.49      152.17     20.84 o 
  10   4  10      184.10      216.46     24.21 o 
  -8   5  10        8.80       13.48     12.91 o 
  -7   5  10       23.19       16.92     12.84 o 
  -6   5  10       91.17       99.17     16.42 o 
  -5   5  10      598.73      538.98     34.32 o 
  -4   5  10       68.97       53.26      8.34 o 
  -3   5  10       82.90      116.57     10.46 o 
  -2   5  10     1806.96     1926.15     64.92 o 
  -1   5  10     2922.44     3089.87     74.06 o 
   0   5  10        5.06       17.48      6.60 o 
   1   5  10      617.39      626.91     25.00 o 
   2   5  10      802.54      752.21     28.73 o 
   3   5  10      831.85      884.88     32.79 o 
   4   5  10       23.34       22.01      5.41 o 
   5   5  10       54.95       50.15      7.08 o 
   6   5  10      331.39      354.30     16.95 o 
   7   5  10       74.60       92.29      9.44 o 
   8   5  10      183.38      181.93     19.86 o 
   9   5  10      184.56      200.81     22.11 o 
  10   5  10      183.44      194.57     22.32 o 
  -8   6  10        4.40       -0.63     12.56 o 
  -7   6  10      103.98       97.35     19.30 o 
  -6   6  10      147.13      159.96     19.30 o 
  -5   6  10      106.10      146.48     19.37 o 
  -4   6  10       42.08       49.06     13.13 o 
  -3   6  10      309.48      304.27     16.37 o 
  -2   6  10      182.51      162.05     11.25 o 
  -1   6  10       20.60       23.45      4.86 o 
   0   6  10       13.04       13.27      5.35 o 
   1   6  10     1195.60     1259.39     44.55 o 
   2   6  10      570.82      575.18     23.62 o 
   3   6  10      168.45      154.57     10.04 o 
   4   6  10      133.09      128.38      9.30 o 
   5   6  10       71.70       57.44      7.31 o 
   6   6  10        8.45        2.65      4.76 o 
   7   6  10        6.31       -0.35      8.70 o 
   8   6  10      112.00       83.10     15.51 o 
   9   6  10      133.93      160.80     22.46 o 
  10   6  10       17.36       19.79     12.70 o 
  -7   7  10        2.77       12.91     14.67 o 
  -6   7  10       67.58       70.47     16.56 o 
  -5   7  10        1.15       -4.63     10.74 o 
  -4   7  10        3.38       -2.60      9.83 o 
  -3   7  10       47.91       64.08     14.25 o 
  -2   7  10      586.08      571.70     24.61 o 
  -1   7  10      865.02      865.69     25.99 o 
   0   7  10       15.27       15.06      4.70 o 
   1   7  10      439.69      420.91     19.22 o 
   2   7  10      469.06      490.48     21.07 o 
   3   7  10       69.71       50.92      6.79 o 
   4   7  10       71.84       88.09      8.44 o 
   5   7  10       22.39       19.07      5.54 o 
   6   7  10     1366.63     1403.69     68.46 o 
   7   7  10       91.01       71.94     14.81 o 
   8   7  10       50.36       52.50     14.11 o 
   9   7  10       32.13       48.08     14.53 o 
  10   7  10       44.88       35.94     14.95 o 
  -7   8  10       62.97       45.48     18.11 o 
  -6   8  10       30.19       35.87     16.49 o 
  -5   8  10       16.82        3.65     13.62 o 
  -4   8  10       26.07       26.53     13.48 o 
  -3   8  10      126.67      143.33     19.79 o 
  -2   8  10       26.17       38.67     11.86 o 
  -1   8  10       88.77       75.27      7.32 o 
   0   8  10       76.45       62.07      6.56 o 
   1   8  10      552.05      555.02     23.97 o 
   2   8  10      450.04      433.85     21.44 o 
   3   8  10        0.00       -2.76      4.48 o 
   4   8  10     1982.19     2023.33     68.19 o 
   5   8  10      852.39      849.92     55.41 o 
   6   8  10       51.36       51.50      7.56 o 
   7   8  10      143.86      138.90     19.09 o 
   8   8  10       10.14       -0.07     10.04 o 
   9   8  10       30.99       16.63     12.14 o 
  10   8  10        1.68       -7.23      8.91 o 
  -6   9  10      152.81      136.94     23.09 o 
  -5   9  10       85.40       88.72     19.93 o 
  -4   9  10      140.74      152.10     22.25 o 
  -3   9  10        1.16       -2.88     11.23 o 
  -2   9  10       22.43       30.67     12.56 o 
  -1   9  10        9.15        9.83      7.02 o 
   0   9  10        7.80       -0.50      7.08 o 
   1   9  10        0.73       -7.16      4.77 o 
   2   9  10       15.20        7.16      5.26 o 
   3   9  10        0.91       -3.51      5.16 o 
   4   9  10       36.97       44.96      7.24 o 
   5   9  10       39.76       49.97      7.90 o 
   6   9  10       76.70       84.42      9.11 o 
   7   9  10       62.20       68.85     16.14 o 
   8   9  10       41.67       24.50     12.70 o 
   9   9  10       69.96       74.54     17.05 o 
  10   9  10       28.36       15.02     13.34 o 
  -5  10  10       64.58       79.17     19.09 o 
  -4  10  10        0.30        9.05     13.97 o 
  -3  10  10      196.86      190.35     24.77 o 
  -2  10  10      709.69      667.84     44.36 o 
  -1  10  10      361.26      300.56     16.31 o 
   0  10  10        1.63        3.66      5.92 o 
   1  10  10       34.28       36.78     13.55 o 
   2  10  10       10.87        0.01      5.97 o 
   3  10  10      218.30      218.22     13.95 o 
   4  10  10       95.79       90.55     19.20 o 
   5  10  10      221.57      219.35     13.59 o 
   6  10  10        0.38      -13.16      8.77 o 
   7  10  10       20.82       12.84     10.46 o 
   8  10  10      123.29      123.67     19.93 o 
   9  10  10        4.14       23.58     12.07 o 
  10  10  10      109.68      145.08     23.51 o 
  -4  11  10      178.11      122.06     22.32 o 
  -3  11  10      138.74      130.90     21.55 o 
  -2  11  10      173.84      167.12     23.23 o 
  -1  11  10      155.89      123.74     20.35 o 
   0  11  10       96.30      105.65     14.88 o 
   1  11  10      551.51      549.43     30.04 o 
   2  11  10      163.41      145.99     22.25 o 
   3  11  10        0.20      -13.05      8.70 o 
   4  11  10        0.72        2.53      9.12 o 
   5  11  10        0.27       -7.77      5.18 o 
   6  11  10       19.57        9.55     10.81 o 
   7  11  10       15.63       11.86     11.16 o 
   8  11  10        0.28       15.16     12.35 o 
   9  11  10       14.92       14.11     12.42 o 
  10  11  10       14.59       43.38     15.65 o 
  -3  12  10       49.75       60.36     17.76 o 
  -2  12  10        4.43       -4.56     11.79 o 
  -1  12  10       41.95       14.32     12.77 o 
   0  12  10      154.54      175.58     15.19 o 
   1  12  10       39.40       38.69      9.83 o 
   2  12  10        5.03        5.47     13.69 o 
   3  12  10      237.26      270.09     28.35 o 
   4  12  10      579.97      585.30     42.82 o 
   5  12  10      511.73      516.59     38.68 o 
   6  12  10       11.43        0.91     10.60 o 
   7  12  10       28.35       28.64     13.20 o 
   8  12  10       29.92       17.76     12.35 o 
   9  12  10       84.49       90.54     19.44 o 
  10  12  10        0.11       12.35     11.65 o 
  -2  13  10       13.48       -1.97     12.49 o 
  -1  13  10        7.47       14.81     13.62 o 
   0  13  10       43.44       40.26      9.37 o 
   1  13  10        2.79        1.55      7.24 o 
   2  13  10      333.13      306.51     31.51 o 
   3  13  10      308.44      353.40     33.41 o 
   4  13  10      293.42      261.66     29.27 o 
   5  13  10       58.81       70.89     17.55 o 
   6  13  10       85.92      116.38     21.62 o 
   7  13  10      370.62      397.19     34.53 o 
   8  13  10      194.18      196.46     24.07 o 
   9  13  10       79.34       66.89     17.83 o 
  -1  14  10       29.22        4.07     14.39 o 
   0  14  10       19.90       -6.04     10.81 o 
   1  14  10       39.56       52.46     10.66 o 
   2  14  10        4.18        3.45      8.40 o 
   3  14  10       45.91       26.18     16.92 o 
   4  14  10       10.08      -11.09     12.49 o 
   5  14  10       24.46       34.32     15.86 o 
   6  14  10      148.91      136.66     23.44 o 
   7  14  10      358.73      340.34     32.14 o 
   8  14  10       41.08       51.80     17.41 o 
   1  15  10       30.80       25.97      9.44 o 
   2  15  10       32.94       48.24     10.89 o 
   3  15  10       34.09       27.65     16.56 o 
   4  15  10       11.01        8.70     13.83 o 
   5  15  10       10.45        0.70     13.41 o 
   6  15  10       15.86       -3.72     12.70 o 
   7  15  10       98.11      115.81     22.67 o 
   4  16  10        2.56       -3.23     16.35 o 
  -6  -8  11      125.60      135.96     27.58 o 
  -5  -8  11       11.43        7.58     13.27 o 
  -4  -8  11        0.47        0.77     12.28 o 
  -3  -8  11        1.37       -0.10      6.39 o 
  -2  -8  11        3.25       -9.19      7.23 o 
  -1  -8  11      118.96      127.96     16.28 o 
   0  -8  11       44.11       57.98     12.63 o 
  -8  -7  11      214.77      270.37     33.62 o 
  -7  -7  11      141.03      119.11     26.04 o 
  -6  -7  11        1.72        1.19     14.67 o 
  -5  -7  11       72.99       60.36     18.81 o 
  -4  -7  11      224.34      185.76     14.80 o 
  -3  -7  11      289.07      241.32     16.43 o 
  -2  -7  11       23.71       10.88      8.07 o 
  -1  -7  11       27.88       24.07      8.91 o 
   0  -7  11      187.19      201.58     18.74 o 
   1  -7  11       47.60       52.29     12.70 o 
  -8  -6  11      203.20      274.79     33.20 o 
  -7  -6  11      105.59      108.86     24.07 o 
  -6  -6  11      127.63      109.84     23.58 o 
  -5  -6  11      542.89      546.49     47.59 o 
  -4  -6  11      846.01      782.20     34.86 o 
  -3  -6  11       50.02       45.63     16.21 o 
  -2  -6  11      125.23      106.40     14.67 o 
  -1  -6  11      179.63      150.13     15.79 o 
   0  -6  11      200.88      174.77     17.26 o 
   1  -6  11      162.37      152.94     16.56 o 
   2  -6  11        0.56        4.56      8.56 o 
   3  -6  11      139.60      147.40     19.65 o 
  -9  -5  11      204.38      207.76     30.04 o 
  -8  -5  11      380.61      416.99     41.70 o 
  -7  -5  11      141.87      140.87     25.55 o 
  -6  -5  11       71.35       49.48     18.74 o 
  -5  -5  11      347.87      323.64     33.97 o 
  -4  -5  11     1115.02     1098.68     44.97 o 
  -3  -5  11        0.55       -8.33      5.56 o 
  -2  -5  11      124.62       90.82     13.47 o 
  -1  -5  11     1069.78      893.42     47.44 o 
   0  -5  11      259.89      286.65     22.04 o 
   1  -5  11       36.78       28.92      9.97 o 
   2  -5  11      119.39      131.89     17.19 o 
   3  -5  11      148.17      143.11     18.60 o 
   4  -5  11       57.86       73.63     15.79 o 
  -9  -4  11       33.58       29.48     21.48 o 
  -8  -4  11       45.63       55.59     21.06 o 
  -7  -4  11      210.03      229.87     28.28 o 
  -6  -4  11      603.34      597.23     48.64 o 
  -5  -4  11      190.33      184.38     14.11 o 
  -4  -4  11      176.37      193.58     14.51 o 
  -3  -4  11      595.02      541.96     25.98 o 
  -2  -4  11       22.52       13.55      8.07 o 
  -1  -4  11      564.62      510.69     30.74 o 
   0  -4  11       36.08       20.35      9.26 o 
   1  -4  11      137.31      128.45     14.60 o 
   2  -4  11      532.99      469.42     30.67 o 
   3  -4  11      432.37      489.28     32.42 o 
   4  -4  11        7.43       11.16      9.55 o 
   5  -4  11        0.18       -9.54      7.65 o 
  -9  -3  11       97.73      121.01     24.49 o 
  -8  -3  11      621.55      732.07     56.92 o 
  -7  -3  11       49.08       59.24     18.60 o 
  -6  -3  11      448.09      442.40     38.82 o 
  -5  -3  11      389.45      403.40     22.02 o 
  -4  -3  11     1073.18     1147.33     57.44 o 
  -3  -3  11       13.95       11.09      6.61 o 
  -2  -3  11       90.87      110.82     11.26 o 
  -1  -3  11      110.41      114.83     14.39 o 
   0  -3  11     3561.54     3339.96    149.42 o 
   1  -3  11       21.98       30.95      9.62 o 
   2  -3  11      662.43      595.90     35.30 o 
   3  -3  11      368.54      336.62     24.77 o 
   4  -3  11       20.48       10.81      8.91 o 
   5  -3  11      272.03      269.18     23.09 o 
   6  -3  11       38.61       41.06     12.91 o 
  -9  -2  11       55.83       53.83     20.35 o 
  -8  -2  11       71.45       76.01     21.05 o 
  -7  -2  11       59.08       66.19     18.53 o 
  -6  -2  11      403.48      400.14     35.37 o 
  -5  -2  11     1948.10     2041.07     75.42 o 
  -4  -2  11        5.09       12.14      6.83 o 
  -3  -2  11       45.67       37.74     11.69 o 
  -2  -2  11      894.83      827.23     34.78 o 
  -1  -2  11      876.61      862.82     45.34 o 
   0  -2  11      662.96      657.46     36.78 o 
   1  -2  11      114.96      108.16     12.63 o 
   2  -2  11      639.63      577.16     33.97 o 
   3  -2  11      610.64      678.09     38.75 o 
   4  -2  11       78.93       60.85     11.93 o 
   5  -2  11      398.39      379.16     27.23 o 
   6  -2  11       71.91       71.87     14.32 o 
  -9  -1  11       42.28       23.09     17.90 o 
  -8  -1  11      198.15      176.03     24.70 o 
  -7  -1  11      122.22      144.17     22.95 o 
  -6  -1  11       92.21      110.49     18.36 o 
  -5  -1  11     1561.19     1663.63     62.73 o 
  -4  -1  11        1.49       -4.93      5.40 o 
  -3  -1  11        0.30       -0.87      4.67 o 
  -2  -1  11      175.41      166.20     12.01 o 
  -1  -1  11        0.79       -4.56      5.62 o 
   0  -1  11      944.58      849.97     44.50 o 
   1  -1  11       83.05       84.51     11.93 o 
   2  -1  11       18.62        6.18      6.67 o 
   3  -1  11        0.72       -3.51      6.11 o 
   4  -1  11       12.78        8.21      7.37 o 
   5  -1  11       70.98       83.38     13.97 o 
   6  -1  11       71.02       66.82     12.91 o 
   7  -1  11        0.58       -8.21      7.79 o 
  -9   0  11      114.30       93.03     12.75 o 
  -8   0  11      174.93      149.01     16.00 o 
  -7   0  11      141.96      120.85     11.76 o 
  -6   0  11        1.30       -6.39      4.26 o 
  -5   0  11     1138.19     1156.56     39.01 o 
  -4   0  11      191.37      196.85     13.47 o 
  -3   0  11        0.59       -3.39      5.16 o 
  -2   0  11     1014.34     1006.61     39.76 o 
  -1   0  11       68.72       80.84     15.30 o 
   0   0  11       68.92       84.86     11.51 o 
   1   0  11      856.38      800.78     42.25 o 
   2   0  11       14.00       28.01      8.00 o 
   3   0  11       72.13       63.52     10.53 o 
   4   0  11        9.59        8.28      7.30 o 
   5   0  11      738.33      735.37     41.13 o 
   6   0  11      212.77      195.55     18.39 o 
   7   0  11        3.72       -5.76      6.60 o 
   8   0  11       18.08        3.30      8.98 o 
  -9   1  11      131.06      100.44     17.12 o 
  -8   1  11       17.77       24.45      8.94 o 
  -7   1  11      152.01      126.57     13.69 o 
  -6   1  11        4.80       -6.82      4.79 o 
  -5   1  11      325.52      331.10     13.85 o 
  -4   1  11       37.74       43.73      7.91 o 
  -3   1  11      471.25      496.80     17.48 o 
  -2   1  11      222.05      230.70     10.08 o 
  -1   1  11      135.63      136.08      7.42 o 
   0   1  11      197.97      186.21     15.65 o 
   1   1  11      793.49      767.30     40.64 o 
   2   1  11        1.70        0.07      5.19 o 
   3   1  11      209.80      185.65     15.72 o 
   4   1  11      431.82      402.46     25.69 o 
   5   1  11      389.39      377.19     25.13 o 
   6   1  11       71.04       73.77     12.14 o 
   7   1  11        0.29       -2.18      7.09 o 
   8   1  11      156.09      158.91     17.05 o 
  -9   2  11       71.30       52.64     14.95 o 
  -8   2  11       26.91       32.36     12.84 o 
  -7   2  11       14.19        1.65      5.60 o 
  -6   2  11       54.04       41.06      6.50 o 
  -5   2  11        6.21       -0.92      4.59 o 
  -4   2  11       14.13        9.18      4.30 o 
  -3   2  11      850.12      864.57     27.31 o 
  -2   2  11      587.42      600.06     20.14 o 
  -1   2  11      905.93     1011.22     30.93 o 
   0   2  11       11.15        6.49      3.18 o 
   1   2  11      812.63      889.34     32.48 o 
   2   2  11      524.00      496.82     20.49 o 
   3   2  11        6.08        6.39      5.97 o 
   4   2  11      104.40      109.35     12.07 o 
   5   2  11        3.77        9.41      6.46 o 
   6   2  11        0.54       -2.39      6.67 o 
   7   2  11      273.72      246.43     20.00 o 
   8   2  11       50.51       32.15      9.55 o 
  -9   3  11        6.05      -12.63     11.02 o 
  -8   3  11       68.74       64.64     15.16 o 
  -7   3  11        2.37      -12.28      9.12 o 
  -6   3  11       14.92       -6.74      6.71 o 
  -5   3  11        0.16       -6.66      4.44 o 
  -4   3  11       57.67       53.76      6.32 o 
  -3   3  11      847.19      864.77     27.46 o 
  -2   3  11      259.61      240.21     10.76 o 
  -1   3  11     1028.86      996.63     30.65 o 
   0   3  11      460.99      432.65     13.83 o 
   1   3  11     2175.99     2195.67     72.50 o 
   2   3  11     1723.39     1744.89     58.83 o 
   3   3  11      149.43      125.12      9.10 o 
   4   3  11      103.42      100.04     12.91 o 
   5   3  11      247.00      257.53     13.86 o 
   6   3  11      306.96      330.11     16.87 o 
   7   3  11       52.78       50.40     10.39 o 
  -8   4  11        7.23        4.49     12.91 o 
  -7   4  11      237.46      259.06     23.79 o 
  -6   4  11       13.65        1.54     10.11 o 
  -5   4  11        0.72       -8.45      5.75 o 
  -4   4  11       13.18        6.46      6.19 o 
  -3   4  11      149.73      151.03     10.79 o 
  -2   4  11      497.62      481.49     20.83 o 
  -1   4  11      399.82      427.48     14.16 o 
   0   4  11      499.51      476.56     15.28 o 
   1   4  11      142.37      137.44     20.32 o 
   2   4  11       99.28      114.67      9.17 o 
   3   4  11      168.72      157.15     11.30 o 
   4   4  11      952.67      942.17     45.06 o 
   5   4  11      407.60      411.53     18.74 o 
   6   4  11      710.50      709.09     45.27 o 
   7   4  11       85.52       97.59     10.22 o 
   8   4  11      179.37      164.66     19.30 o 
   9   4  11       77.54      123.60     19.37 o 
  -8   5  11      187.32      193.58     23.30 o 
  -7   5  11       95.69       87.45     18.04 o 
  -6   5  11        1.28      -14.74      9.83 o 
  -5   5  11        0.10       -8.63      6.65 o 
  -4   5  11      673.36      637.88     26.57 o 
  -3   5  11      795.69      835.73     40.39 o 
  -2   5  11      187.11      166.61     11.61 o 
  -1   5  11      582.04      575.01     17.88 o 
   0   5  11      212.16      219.17      9.88 o 
   1   5  11     1423.49     1431.37     49.94 o 
   2   5  11       33.35       32.17      6.18 o 
   3   5  11       33.50       22.43      6.49 o 
   4   5  11      308.37      293.67     14.89 o 
   5   5  11      177.51      176.44     11.37 o 
   6   5  11        8.37        8.91      5.28 o 
   7   5  11      123.03      135.36     10.67 o 
   8   5  11      338.67      351.86     28.49 o 
   9   5  11      143.31      178.35     22.81 o 
  -7   6  11      168.78      166.70     22.39 o 
  -6   6  11       69.70       61.06     16.63 o 
  -5   6  11      208.83      200.88     22.04 o 
  -4   6  11        2.54       -1.43      6.58 o 
  -3   6  11       17.04       24.63      7.42 o 
  -2   6  11      734.14      747.41     29.93 o 
  -1   6  11      569.46      550.62     17.94 o 
   0   6  11     2840.68     2992.02     72.39 o 
   1   6  11      205.69      211.97     12.76 o 
   2   6  11       64.23       63.30      7.82 o 
   3   6  11      342.37      367.80     26.46 o 
   4   6  11      470.83      475.04     37.62 o 
   5   6  11       19.79       25.17      6.04 o 
   6   6  11       10.63        6.36      8.39 o 
   7   6  11       52.45       46.48      8.98 o 
   8   6  11      288.74      274.86     25.27 o 
   9   6  11        8.12        7.72     11.58 o 
  10   6  11       46.97       73.84     17.33 o 
  -7   7  11       71.30       95.59     19.65 o 
  -6   7  11      212.92      230.50     25.13 o 
  -5   7  11      309.76      326.02     27.65 o 
  -4   7  11      790.38      753.75     46.46 o 
  -3   7  11      101.01       98.50     12.46 o 
  -2   7  11      178.89      154.23     11.84 o 
  -1   7  11       53.38       83.94     15.78 o 
   0   7  11      763.90      829.68     24.37 o 
   1   7  11      859.10      848.41     32.98 o 
   2   7  11      178.43      176.06     11.60 o 
   3   7  11     1072.08     1132.87     41.36 o 
   4   7  11      350.82      308.14     25.05 o 
   5   7  11      151.21      165.85     11.40 o 
   6   7  11      876.67      867.15     51.93 o 
   7   7  11      108.48       98.26     16.21 o 
   8   7  11       66.74       55.66     14.18 o 
   9   7  11       14.79        4.07     11.16 o 
  10   7  11       50.77       55.03     15.79 o 
  -6   8  11       49.66       38.25     16.00 o 
  -5   8  11       69.84       55.31     16.63 o 
  -4   8  11       36.62       44.78     14.88 o 
  -3   8  11      301.15      278.86     25.48 o 
  -2   8  11       66.51       43.00      9.21 o 
  -1   8  11      170.95      172.06      9.70 o 
   0   8  11       52.29       53.12      6.72 o 
   1   8  11      423.83      387.33     19.01 o 
   2   8  11       44.90       43.36      7.80 o 
   3   8  11       77.32      103.11     10.10 o 
   4   8  11      180.46      169.72     12.10 o 
   5   8  11      696.96      715.66     28.82 o 
   6   8  11      191.26      226.94     15.86 o 
   7   8  11       72.16       85.63     16.63 o 
   8   8  11       23.17       18.18     11.51 o 
   9   8  11       51.60       54.19     15.02 o 
  10   8  11       54.56       77.49     17.55 o 
  -6   9  11       56.41       37.20     16.85 o 
  -5   9  11      110.44      118.90     21.41 o 
  -4   9  11        7.56        3.86     12.70 o 
  -3   9  11       72.95       64.64     16.21 o 
  -2   9  11        0.24       -8.98      9.26 o 
  -1   9  11       95.98      101.85      9.05 o 
   0   9  11        2.49       -6.33      4.22 o 
   1   9  11       11.08        2.31      5.99 o 
   2   9  11      108.34      132.82     22.95 o 
   3   9  11        9.89       11.76     10.32 o 
   4   9  11       22.53       32.61      7.73 o 
   5   9  11      316.42      321.27     16.91 o 
   6   9  11      118.94      136.55     11.20 o 
   7   9  11      216.19      239.76     23.51 o 
   8   9  11       19.14       14.67     11.72 o 
   9   9  11        6.88        3.09      9.97 o 
  10   9  11       40.80       44.85     16.49 o 
  -5  10  11       72.46       64.50     18.53 o 
  -4  10  11        0.31       -2.74     13.13 o 
  -3  10  11       60.98       73.28     17.41 o 
  -2  10  11       37.90       53.48     15.65 o 
  -1  10  11        0.52       -8.91     10.32 o 
   0  10  11       10.15        6.11     16.67 o 
   1  10  11        8.33       -1.64      6.70 o 
   2  10  11      506.85      541.38     24.81 o 
   3  10  11      262.94      288.42     17.69 o 
   4  10  11      105.75      114.33     11.51 o 
   5  10  11      937.95     1048.69    102.47 o 
   6  10  11      300.61      273.25     25.62 o 
   7  10  11       63.99       64.50     15.79 o 
   8  10  11        5.08        8.70     11.09 o 
   9  10  11       20.02       18.11     13.27 o 
  10  10  11      113.71      172.66     24.63 o 
  -4  11  11        0.57      -10.25     11.86 o 
  -3  11  11       26.99        3.44     14.53 o 
  -2  11  11       18.11       11.93     12.99 o 
  -1  11  11       89.71       69.49     17.20 o 
   0  11  11      280.32      242.53     23.76 o 
   1  11  11       33.98       24.74      9.13 o 
   2  11  11       17.07       10.25     12.49 o 
   3  11  11        4.99       -8.90      5.93 o 
   4  11  11       18.00       11.62      6.67 o 
   5  11  11       30.64       30.44      8.32 o 
   6  11  11        2.60       -7.44      8.91 o 
   7  11  11        9.37       -5.76      8.91 o 
   8  11  11        4.53       -1.75      9.33 o 
   9  11  11       82.24       94.12     18.74 o 
  -3  12  11      101.50       92.93     21.05 o 
  -2  12  11      134.44      112.72     21.05 o 
  -1  12  11       63.95       64.50     17.76 o 
   0  12  11       15.23        2.76      7.61 o 
   1  12  11       26.79       18.58      9.10 o 
   2  12  11       65.28       86.40     21.48 o 
   3  12  11      411.07      404.91     35.44 o 
   4  12  11       80.49       55.38     16.28 o 
   5  12  11       58.15       84.79     11.05 o 
   6  12  11      114.78      135.82     21.48 o 
   7  12  11       48.88       70.68     17.19 o 
   8  12  11        0.25      -11.72      9.54 o 
   9  12  11        9.17        7.44     11.93 o 
  -2  13  11       57.24       37.13     16.99 o 
  -1  13  11       11.70        2.18     12.70 o 
   0  13  11        6.66       -0.18      7.71 o 
   1  13  11      108.35      101.36     32.43 o 
   2  13  11       57.95       43.73     17.20 o 
   3  13  11        6.67       -5.12     13.20 o 
   4  13  11        4.26       -6.60     11.93 o 
   5  13  11       70.10       65.35     17.76 o 
   6  13  11      142.43      169.22     25.05 o 
   7  13  11       19.89       31.37     15.58 o 
   8  13  11        3.74        4.21     11.16 o 
   9  13  11      106.02      116.02     21.83 o 
  -1  14  11       10.17       -8.70     12.00 o 
   0  14  11       22.28       23.65     14.67 o 
   1  14  11      166.86      160.57     15.14 o 
   2  14  11       46.72       53.92     12.02 o 
   3  14  11        9.37      -19.16     13.90 o 
   4  14  11       15.97        3.09     12.91 o 
   5  14  11       12.97       -5.55     13.34 o 
   6  14  11       20.41       13.69     13.62 o 
   7  14  11        0.25        1.12     11.44 o 
   8  14  11       28.79       16.42     14.04 o 
   1  15  11      276.19      231.51     16.52 o 
   2  15  11      144.85      140.13     16.65 o 
   3  15  11        3.15       -5.97     14.67 o 
   4  15  11       13.49       -5.97     14.11 o 
   5  15  11        0.19      -13.12     11.51 o 
   6  15  11       23.17        7.37     15.79 o 
   7  15  11        9.71       14.74     14.60 o 
  -6  -7  12       59.52       32.36     18.18 o 
  -5  -7  12      359.08      363.93     38.47 o 
  -4  -7  12       71.48       81.18     11.75 o 
  -3  -7  12        0.23       -3.35      6.02 o 
  -2  -7  12      132.46      131.68     15.23 o 
  -1  -7  12        5.13        4.91      7.51 o 
   0  -7  12        1.06        2.04      7.51 o 
  -7  -6  12       30.34       21.06     16.77 o 
  -6  -6  12       91.99       96.09     24.00 o 
  -5  -6  12       24.73       28.15     16.63 o 
  -4  -6  12       30.02       16.54      7.58 o 
  -3  -6  12       98.69       90.24     12.91 o 
  -2  -6  12      287.65      278.72     21.76 o 
  -1  -6  12       60.33       45.13     10.81 o 
   0  -6  12        0.57       -1.26      6.74 o 
   1  -6  12      179.91      187.05     19.23 o 
   2  -6  12        0.44       -7.02      7.23 o 
  -8  -5  12       44.23       29.48     17.90 o 
  -7  -5  12      309.28      348.14     36.78 o 
  -6  -5  12        5.25       -2.53     13.13 o 
  -5  -5  12       62.94       61.91     20.43 o 
  -4  -5  12      136.22      139.95     12.96 o 
  -3  -5  12      482.72      413.85     22.25 o 
  -2  -5  12      256.42      239.06     19.65 o 
  -1  -5  12      140.00      112.23     14.88 o 
   0  -5  12      106.05      120.03     15.72 o 
   1  -5  12      158.93      152.80     16.56 o 
   2  -5  12      111.27      106.61     15.86 o 
   3  -5  12        1.35      -10.53      7.02 o 
  -8  -4  12        0.47       -9.90     14.39 o 
  -7  -4  12       43.67       58.05     19.72 o 
  -6  -4  12      253.01      255.13     30.60 o 
  -5  -4  12       17.88       15.66      7.94 o 
  -4  -4  12      339.44      333.18     19.53 o 
  -3  -4  12      286.59      234.22     16.00 o 
  -2  -4  12      130.09      147.05     15.65 o 
  -1  -4  12      127.44      118.83     14.88 o 
   0  -4  12      149.28      143.96     15.23 o 
   1  -4  12      104.26       96.93     14.60 o 
   2  -4  12      129.77      125.36     16.70 o 
   3  -4  12       93.19      108.30     16.14 o 
   4  -4  12       60.12       44.78     12.70 o 
  -9  -3  12       21.18       -1.97     15.37 o 
  -8  -3  12       12.44       34.04     17.97 o 
  -7  -3  12      610.35      767.72     58.32 o 
  -6  -3  12      106.05       91.66     20.63 o 
  -5  -3  12        1.00       -2.64      6.89 o 
  -4  -3  12        7.77        6.32      7.27 o 
  -3  -3  12      933.80      867.59     36.97 o 
  -2  -3  12      317.76      283.26     25.87 o 
  -1  -3  12     1109.48      999.88     52.15 o 
   0  -3  12      950.04      905.00     48.21 o 
   1  -3  12      252.72      225.02     19.16 o 
   2  -3  12       11.54       -6.39      6.95 o 
   3  -3  12       93.79      107.60     15.72 o 
   4  -3  12       22.93       16.42      9.48 o 
   5  -3  12      113.13      115.67     17.05 o 
  -9  -2  12       23.02        7.51     18.04 o 
  -8  -2  12       10.14       -6.60     15.37 o 
  -7  -2  12       90.26       74.82     20.21 o 
  -6  -2  12      142.59      145.36     23.65 o 
  -5  -2  12       39.14       36.93      9.19 o 
  -4  -2  12      161.93      189.17     19.16 o 
  -3  -2  12       86.54       98.41     11.62 o 
  -2  -2  12       93.43      108.24     11.68 o 
  -1  -2  12      213.50      171.19     16.35 o 
   0  -2  12      340.80      293.11     22.11 o 
   1  -2  12      346.98      367.51     25.05 o 
   2  -2  12        1.20       -9.05      6.04 o 
   3  -2  12      144.63      133.85     15.37 o 
   4  -2  12      425.31      396.70     28.00 o 
   5  -2  12       28.71       14.04      9.62 o 
   6  -2  12        6.50       -0.98      8.70 o 
  -9  -1  12       21.07       20.57     18.88 o 
  -8  -1  12       46.15       79.10     20.77 o 
  -7  -1  12        1.12      -18.32     12.21 o 
  -6  -1  12       17.85       10.85      8.02 o 
  -5  -1  12      428.90      452.99     23.38 o 
  -4  -1  12       78.14       88.27     10.92 o 
  -3  -1  12     2537.21     2579.12     92.98 o 
  -2  -1  12     1600.11     1506.71     57.64 o 
  -1  -1  12      425.46      405.76     26.53 o 
   0  -1  12     2880.26     2695.97    122.75 o 
   1  -1  12      597.96      596.32     34.88 o 
   2  -1  12     1802.37     1748.65     83.66 o 
   3  -1  12       62.58       56.99     11.37 o 
   4  -1  12      332.58      335.99     24.56 o 
   5  -1  12        3.15       -0.77      7.86 o 
   6  -1  12        2.27       -7.02      6.81 o 
  -9   0  12       26.82       15.79     17.20 o 
  -8   0  12       89.98       95.74     21.12 o 
  -7   0  12       22.47       13.62     13.97 o 
  -6   0  12       28.03       19.50      8.15 o 
  -5   0  12      326.01      377.21     20.86 o 
  -4   0  12      112.60      131.87     12.36 o 
  -3   0  12        8.64       -3.17      6.32 o 
  -2   0  12      956.73      936.47     38.24 o 
  -1   0  12     1382.30     1298.14     50.15 o 
   0   0  12     4386.37     4133.65    182.54 o 
   1   0  12      183.07      197.44     16.98 o 
   2   0  12      276.78      252.04     20.00 o 
   3   0  12      183.66      169.71     16.35 o 
   4   0  12      205.04      194.50     17.41 o 
   5   0  12      230.45      204.18     18.81 o 
   6   0  12       64.03       57.62     12.91 o 
   7   0  12       79.41       56.50     12.49 o 
  -9   1  12       37.37       32.16      9.76 o 
  -8   1  12      106.92       91.73     11.91 o 
  -7   1  12      262.09      274.95     17.13 o 
  -6   1  12      235.10      226.98     12.10 o 
  -5   1  12        2.03       -0.59      4.95 o 
  -4   1  12       37.88       16.10      7.43 o 
  -3   1  12      115.89      121.32     12.18 o 
  -2   1  12      233.74      212.31     13.71 o 
  -1   1  12      161.85      136.90     10.72 o 
   0   1  12       50.46       60.22     11.09 o 
   1   1  12      110.75      119.32     13.12 o 
   2   1  12      452.80      411.51     26.25 o 
   3   1  12      572.68      579.83     33.90 o 
   4   1  12       40.81       24.50      8.91 o 
   5   1  12       50.40       68.29     12.28 o 
   6   1  12        6.18        0.21      6.88 o 
   7   1  12        1.60        0.00      7.09 o 
  -8   2  12      101.91      105.98     16.84 o 
  -7   2  12       63.20       55.39     10.12 o 
  -6   2  12      261.13      249.11     13.62 o 
  -5   2  12       27.92       22.97      5.77 o 
  -4   2  12      971.60     1055.22     33.02 o 
  -3   2  12      297.59      312.34     15.61 o 
  -2   2  12      320.38      318.13     13.02 o 
  -1   2  12       26.99       31.87      5.85 o 
   0   2  12      142.19      119.25     13.12 o 
   1   2  12      128.73      124.10     13.33 o 
   2   2  12        6.86        8.63      6.18 o 
   3   2  12      133.03      122.55     13.12 o 
   4   2  12       10.24        6.39      6.53 o 
   5   2  12       54.77       55.03     11.65 o 
   6   2  12      407.19      451.17     29.34 o 
   7   2  12       55.64       58.89     11.79 o 
   8   2  12       10.75       11.51      9.05 o 
  -8   3  12      141.38      124.94     18.11 o 
  -7   3  12        2.23       -9.74      6.49 o 
  -6   3  12        0.35       -9.13      6.09 o 
  -5   3  12        0.99       -2.88      6.07 o 
  -4   3  12       30.30       35.78      7.32 o 
  -3   3  12        0.31       -6.82      4.55 o 
  -2   3  12        1.43       -6.19      4.13 o 
  -1   3  12       93.33       98.16      8.81 o 
   0   3  12      942.00     1005.92     26.93 o 
   1   3  12      746.28      712.62     29.34 o 
   2   3  12      118.16      103.53      8.98 o 
   3   3  12      479.55      484.72     29.41 o 
   4   3  12       84.66       80.79     11.93 o 
   5   3  12       48.68       42.89     10.04 o 
   6   3  12        0.48        0.35      6.32 o 
   7   3  12        6.15        2.04      6.95 o 
  -8   4  12       97.78      107.67     19.37 o 
  -7   4  12       28.10       25.34     13.41 o 
  -6   4  12       38.78       18.90      8.37 o 
  -5   4  12       62.66       51.20      9.13 o 
  -4   4  12       60.55       55.73      8.62 o 
  -3   4  12      315.20      322.80     16.47 o 
  -2   4  12        1.15       -3.34      4.48 o 
  -1   4  12       43.28       40.25      8.25 o 
   0   4  12      177.76      169.91      8.36 o 
   1   4  12        2.40       -0.49      4.24 o 
   2   4  12      587.62      638.08     25.79 o 
   3   4  12      574.29      618.93     34.95 o 
   4   4  12      136.58      115.51      9.23 o 
   5   4  12       31.44       25.82      8.53 o 
   6   4  12      231.68      257.64     14.83 o 
   7   4  12       45.42       31.09      9.69 o 
  -8   5  12      290.22      267.63     26.88 o 
  -7   5  12      281.58      258.57     25.05 o 
  -6   5  12      517.22      486.75     33.55 o 
  -5   5  12       85.33       88.32     11.49 o 
  -4   5  12        0.48       -4.02      6.67 o 
  -3   5  12        9.61        7.85     10.42 o 
  -2   5  12      204.60      188.64     12.54 o 
  -1   5  12       73.94       65.84      6.47 o 
   0   5  12      329.49      323.50     12.31 o 
   1   5  12        6.10       -2.56      4.32 o 
   2   5  12      411.57      387.98     18.33 o 
   3   5  12      778.71      790.53     30.74 o 
   4   5  12       61.05       58.68     10.74 o 
   5   5  12      145.96      133.77     15.33 o 
   6   5  12      185.74      192.72     12.90 o 
   7   5  12      387.93      398.84     19.75 o 
   8   5  12       37.54       33.69     11.58 o 
  -7   6  12       13.28       12.28     13.83 o 
  -6   6  12      173.15      199.69     24.28 o 
  -5   6  12      590.13      627.34     41.06 o 
  -4   6  12      257.72      209.65     14.71 o 
  -3   6  12      269.30      263.32     15.88 o 
  -2   6  12       99.85      106.22     11.03 o 
  -1   6  12        3.02       -1.18      4.54 o 
   0   6  12      350.46      347.85     13.40 o 
   1   6  12       27.21       26.65      7.51 o 
   2   6  12     1111.14     1135.88     41.75 o 
   3   6  12      362.13      362.65     17.82 o 
   4   6  12       26.00       23.22      6.17 o 
   5   6  12      445.48      432.49     19.94 o 
   6   6  12      351.88      361.24     21.13 o 
   7   6  12       83.94       97.15     10.95 o 
   8   6  12        9.79        2.18      9.69 o 
   9   6  12       35.56       43.10     13.97 o 
  -7   7  12      104.61      107.88     21.12 o 
  -6   7  12      394.56      384.35     31.86 o 
  -5   7  12      134.68      159.96     22.81 o 
  -4   7  12      103.70       78.26     17.69 o 
  -3   7  12      343.47      331.00     18.91 o 
  -2   7  12      472.34      428.57     21.21 o 
  -1   7  12      276.63      245.89     18.80 o 
   0   7  12     1081.12     1095.66     30.79 o 
   1   7  12       56.76       72.29     11.72 o 
   2   7  12      540.95      531.27     23.40 o 
   3   7  12      351.04      367.91     18.13 o 
   4   7  12        7.82        5.75      5.03 o 
   5   7  12      855.82      855.58     67.13 o 
   6   7  12       86.75      119.64     10.61 o 
   7   7  12      226.10      221.66     21.48 o 
   8   7  12       56.09       78.61     16.56 o 
   9   7  12       59.66       57.77     15.79 o 
  -6   8  12       26.86       14.60     15.51 o 
  -5   8  12        7.84       11.51     14.04 o 
  -4   8  12       31.59       39.66     15.02 o 
  -3   8  12      332.23      311.57     27.79 o 
  -2   8  12      129.54      139.58     12.94 o 
  -1   8  12        2.78        1.26      5.67 o 
   0   8  12       36.58       35.97      6.70 o 
   1   8  12      333.83      339.16     18.29 o 
   2   8  12        7.05        1.69      5.57 o 
   3   8  12       55.73       53.42     15.02 o 
   4   8  12      374.14      350.59     31.06 o 
   5   8  12      176.30      193.37     15.97 o 
   6   8  12      181.85      194.60     23.65 o 
   7   8  12        0.02       -3.72      8.14 o 
   8   8  12       58.90       48.43     13.76 o 
   9   8  12       86.63      108.37     19.02 o 
  -5   9  12       46.43       11.30     14.81 o 
  -4   9  12      124.21      113.14     20.42 o 
  -3   9  12      522.73      512.24     37.48 o 
  -2   9  12      172.40      162.84     22.32 o 
  -1   9  12        2.43        6.81      5.83 o 
   0   9  12      441.13      427.67     16.26 o 
   1   9  12       72.34       77.97     18.92 o 
   2   9  12      141.89      165.61     13.12 o 
   3   9  12      424.52      473.04     40.32 o 
   4   9  12      688.77      728.30     50.43 o 
   5   9  12       52.68       51.51      8.52 o 
   6   9  12        0.69       -1.56      5.53 o 
   7   9  12        3.57        2.74      8.98 o 
   8   9  12       76.40       92.44     17.05 o 
   9   9  12       38.96       52.08     14.60 o 
  -5  10  12       14.19       -7.86     13.47 o 
  -4  10  12        8.41      -17.58     11.72 o 
  -3  10  12       40.47       57.13     17.90 o 
  -2  10  12       35.07       53.76     15.93 o 
  -1  10  12       31.02       22.11     12.77 o 
   0  10  12       81.29       73.12     11.07 o 
   1  10  12       19.91       18.25      9.41 o 
   2  10  12      448.77      482.33     23.44 o 
   3  10  12      719.61      805.14     33.19 o 
   4  10  12      153.01      177.03     13.72 o 
   5  10  12      252.22      249.85     25.06 o 
   6  10  12        2.67        0.28      9.76 o 
   7  10  12      407.76      377.19     31.51 o 
   8  10  12        1.54       -1.12      9.83 o 
   9  10  12       15.55       14.46     11.30 o 
  -4  11  12        2.98      -10.88     14.67 o 
  -3  11  12        3.49        4.21     12.99 o 
  -2  11  12       33.67       27.23     14.46 o 
  -1  11  12       13.11       20.64     13.34 o 
   0  11  12       17.08       19.69      8.39 o 
   1  11  12       48.83       61.50     10.99 o 
   2  11  12      155.23      174.81     14.45 o 
   3  11  12      314.98      297.57     17.54 o 
   4  11  12        5.52        7.11      8.53 o 
   5  11  12       36.70       31.93      8.25 o 
   6  11  12        9.51        5.47     11.79 o 
   7  11  12       35.29       24.00     13.55 o 
   8  11  12       21.94       23.58     13.41 o 
   9  11  12       12.72        6.60     11.23 o 
  -3  12  12        6.21      -15.86     11.93 o 
  -2  12  12       43.36       42.18     16.07 o 
  -1  12  12       33.14       11.58     13.69 o 
   0  12  12       56.26       58.50     11.27 o 
   1  12  12      220.71      224.90     23.27 o 
   2  12  12        1.07      -10.18     11.93 o 
   3  12  12      249.63      252.04     28.14 o 
   4  12  12      349.95      422.79     33.73 o 
   5  12  12       71.67       81.99     10.73 o 
   6  12  12        1.70        4.28     10.32 o 
   7  12  12       34.67       25.83     13.34 o 
   8  12  12        6.94       -4.00     11.51 o 
   9  12  12       15.37       13.48     13.41 o 
  -2  13  12        2.86       -7.93     13.19 o 
  -1  13  12      117.83       92.51     19.86 o 
   0  13  12        6.31        3.97      7.82 o 
   1  13  12      311.55      322.52     37.55 o 
   3  13  12        2.56      -15.48     10.32 o 
   4  13  12       34.91       58.33     17.69 o 
   5  13  12        2.60        6.60     11.86 o 
   6  13  12       22.70       29.97     14.39 o 
   7  13  12      130.04      134.20     22.53 o 
   8  13  12       29.71       29.62     14.32 o 
   0  14  12       17.75       14.60     12.91 o 
   1  14  12        8.00       13.44      8.79 o 
   2  14  12      122.99      128.55     16.71 o 
   3  14  12       28.26       33.48     18.04 o 
   4  14  12        8.32      -13.76     12.21 o 
   5  14  12        1.09       -9.12     11.30 o 
   6  14  12        6.98        9.12     13.13 o 
   7  14  12       28.32       22.74     14.32 o 
   2  15  12      249.31      243.40     20.40 o 
   3  15  12      153.07      180.59     28.49 o 
   4  15  12        4.90      -10.46     12.84 o 
   5  15  12        1.81       -4.14     13.55 o 
   6  15  12        8.76       -0.77     12.42 o 
  -6  -6  13        5.20      -11.02     12.07 o 
  -5  -6  13       42.12       38.11     18.46 o 
  -4  -6  13        0.90       -6.26      6.30 o 
  -3  -6  13        0.41       -3.54      6.15 o 
  -2  -6  13       40.10       37.27     11.16 o 
  -1  -6  13       11.24        7.72      7.72 o 
   0  -6  13      132.26      140.59     16.28 o 
  -7  -5  13       79.55       65.42     20.57 o 
  -6  -5  13        0.18       -9.54     13.90 o 
  -5  -5  13      111.33       68.08     19.72 o 
  -4  -5  13      125.14      143.55     18.91 o 
  -3  -5  13        2.15        1.12      6.50 o 
  -2  -5  13       81.04       85.98     11.15 o 
  -1  -5  13       30.92       42.32     10.46 o 
   0  -5  13       48.26       39.24     10.67 o 
   1  -5  13        1.58        0.28      7.37 o 
   2  -5  13       10.90        5.83      8.84 o 
  -7  -4  13       25.57       25.69     17.69 o 
  -6  -4  13       32.65       13.90     14.74 o 
  -5  -4  13      132.64      114.60     30.11 o 
  -4  -4  13      206.28      178.67     14.53 o 
  -3  -4  13       25.97       20.68     11.55 o 
  -2  -4  13        1.13       -1.95      5.92 o 
  -1  -4  13      180.53      174.21     17.55 o 
   0  -4  13      142.69      121.85     14.39 o 
   1  -4  13        4.59       -2.39      6.74 o 
   2  -4  13        9.66       15.09      9.26 o 
   3  -4  13       65.58       63.45     14.39 o 
  -7  -3  13      147.08      152.24     26.67 o 
  -6  -3  13       43.33       61.91     18.25 o 
  -5  -3  13      348.90      385.01     45.69 o 
  -4  -3  13      220.07      174.75     14.48 o 
  -3  -3  13        0.61        5.65      7.10 o 
  -2  -3  13      432.91      359.92     20.32 o 
  -1  -3  13      244.73      259.97     20.70 o 
   0  -3  13      267.46      263.06     21.19 o 
   1  -3  13      139.68      124.87     14.60 o 
   2  -3  13      140.62      154.41     16.56 o 
   3  -3  13      182.88      192.74     19.16 o 
   4  -3  13       23.25       18.74      9.83 o 
  -8  -2  13      209.47      260.82     30.67 o 
  -7  -2  13        1.79       10.60     14.32 o 
  -6  -2  13        2.79       -2.74     11.86 o 
  -5  -2  13      331.49      355.87     21.02 o 
  -4  -2  13     1238.19     1169.03     47.87 o 
  -3  -2  13       86.45       65.00     10.07 o 
  -2  -2  13       18.38       10.71      7.13 o 
  -1  -2  13      256.92      213.09     18.39 o 
   0  -2  13       22.34       25.06      9.41 o 
   1  -2  13      173.29      167.40     16.63 o 
   2  -2  13      174.60      128.87     14.95 o 
   3  -2  13      202.18      197.93     18.67 o 
   4  -2  13        1.44       -1.12      8.49 o 
   5  -2  13        2.92       -9.33      7.86 o 
  -8  -1  13       30.77       19.86     15.93 o 
  -7  -1  13       96.93      108.16     21.05 o 
  -6  -1  13      775.15      943.24     65.13 o 
  -5  -1  13      374.43      369.36     21.35 o 
  -4  -1  13      303.65      307.03     18.73 o 
  -3  -1  13        1.67       10.16      7.03 o 
  -2  -1  13     1345.09     1315.72     51.70 o 
  -1  -1  13      994.36      863.63     36.78 o 
   0  -1  13        8.22        9.55      7.72 o 
   1  -1  13       64.67       46.53     11.09 o 
   2  -1  13      346.66      321.67     23.86 o 
   3  -1  13       56.50       63.17     12.77 o 
   4  -1  13        0.62       -2.32      6.67 o 
   5  -1  13       34.55       10.11      9.19 o 
   6  -1  13       99.60       69.49     14.67 o 
  -8   0  13      150.85      193.02     26.67 o 
  -7   0  13      118.12      134.97     23.02 o 
  -6   0  13       21.81        8.84      8.46 o 
  -5   0  13      289.87      316.24     19.12 o 
  -4   0  13      869.62      943.67     39.86 o 
  -3   0  13      167.86      210.21     16.18 o 
  -2   0  13       23.78       23.13      7.30 o 
  -1   0  13       15.28       12.24      6.85 o 
   0   0  13        3.08       13.62      8.00 o 
   1   0  13      219.87      215.76     18.46 o 
   2   0  13      762.28      708.56     40.14 o 
   3   0  13      548.16      523.96     32.70 o 
   4   0  13      130.59      132.59     16.63 o 
   5   0  13      149.88      162.06     16.84 o 
   6   0  13        6.65        8.63      8.21 o 
  -6   1  13       50.95       66.68     15.23 o 
  -5   1  13        0.76      -14.11      9.40 o 
  -4   1  13        5.56       -9.26      8.49 o 
  -3   1  13      441.62      442.96     29.62 o 
  -2   1  13        1.05       -8.35      7.65 o 
  -1   1  13       40.68       24.78      9.90 o 
   0   1  13       46.89       59.66     11.93 o 
   1   1  13      457.84      406.25     26.81 o 
   2   1  13      116.07      113.84     14.67 o 
   3   1  13      336.77      310.72     22.74 o 
   4   1  13       29.90       27.37      9.83 o 
   5   1  13      797.34      769.54     44.00 o 
   6   1  13      316.71      280.69     22.88 o 
   7   1  13        5.75        5.05      8.14 o 
  -8   2  13       42.15       32.71     13.34 o 
  -7   2  13      124.54      100.86     15.93 o 
  -6   2  13      338.42      351.29     18.45 o 
  -5   2  13      579.16      621.73     38.33 o 
  -4   2  13      738.43      769.54     44.07 o 
  -3   2  13      183.48      194.42     18.60 o 
  -2   2  13       82.30       63.38     12.84 o 
  -1   2  13      127.40      106.47     15.23 o 
   0   2  13        7.50       -8.42      5.61 o 
   1   2  13        2.99       -9.16      6.11 o 
   2   2  13      517.65      546.91     32.92 o 
   3   2  13       25.35       27.23      9.33 o 
   4   2  13      892.95      868.78     46.95 o 
   5   2  13      384.22      413.55     28.14 o 
   6   2  13       52.71       50.75     11.51 o 
   7   2  13       45.30       35.45     11.02 o 
  -8   3  13       66.19       52.71     14.11 o 
  -7   3  13       34.69       50.07     16.99 o 
  -6   3  13       96.80       83.85     11.44 o 
  -5   3  13        1.97       -8.66      6.46 o 
  -4   3  13       78.94       72.53     11.58 o 
  -3   3  13       16.75       11.05      6.12 o 
  -2   3  13      249.58      257.24     14.13 o 
  -1   3  13      209.21      211.10     12.98 o 
   0   3  13       41.32       49.48     10.74 o 
   1   3  13        5.72       -6.67      6.11 o 
   2   3  13      658.13      636.33     36.71 o 
   3   3  13       39.56       58.89     11.30 o 
   4   3  13       97.54       80.22     13.26 o 
   5   3  13        7.55       10.81      7.65 o 
   6   3  13       12.14        0.07      7.16 o 
   7   3  13       64.40       62.12     11.93 o 
  -7   4  13        8.18       -1.89     10.60 o 
  -6   4  13        0.71       -5.97     14.70 o 
  -5   4  13        8.51        7.17     11.90 o 
  -4   4  13       58.81       58.63      9.31 o 
  -3   4  13      151.56      158.50     11.86 o 
  -2   4  13        8.71        6.76      5.61 o 
  -1   4  13        1.32       -4.66      6.56 o 
   0   4  13        6.61        3.65      3.71 o 
   1   4  13      319.72      341.12     17.28 o 
   2   4  13       87.68       75.87     12.14 o 
   3   4  13        6.15        2.95      6.60 o 
   4   4  13       67.02       61.84     11.44 o 
   5   4  13        0.74       -3.02      5.76 o 
   6   4  13       30.01       17.97      8.14 o 
   7   4  13        0.59       -9.05      6.88 o 
  -7   5  13      231.48      232.88     23.16 o 
  -6   5  13        2.61        9.07      9.00 o 
  -5   5  13      581.62      582.25     26.55 o 
  -4   5  13      356.25      395.53     20.27 o 
  -3   5  13      377.32      409.49     20.24 o 
  -2   5  13        0.06        4.12      6.09 o 
  -1   5  13       28.83       30.03      7.12 o 
   0   5  13       11.24       14.48      4.68 o 
   1   5  13      546.41      559.63     24.31 o 
   2   5  13      172.42      157.29     13.12 o 
   3   5  13       62.03       59.87      8.10 o 
   4   5  13       55.64       81.74      9.07 o 
   5   5  13       63.75       55.85     12.74 o 
   6   5  13       62.13       32.50     10.32 o 
   7   5  13        1.40       -0.91      6.53 o 
  -7   6  13      123.67      131.04     21.27 o 
  -6   6  13       23.92       30.04     14.11 o 
  -5   6  13       77.91       91.57     12.39 o 
  -4   6  13      710.02      777.36     32.66 o 
  -3   6  13      881.30     1009.20     39.53 o 
  -2   6  13       92.26       72.76     10.33 o 
  -1   6  13      196.90      198.85      9.96 o 
   0   6  13       71.11       76.31      7.31 o 
   1   6  13       21.20       30.74      7.18 o 
   2   6  13       39.93       40.46      7.44 o 
   3   6  13       15.23       22.24     12.04 o 
   4   6  13      396.47      387.08     35.48 o 
   5   6  13       23.44       19.64      6.34 o 
   6   6  13       33.11       18.61      8.53 o 
   7   6  13      146.33      146.39     11.74 o 
   8   6  13       93.52      109.56     17.48 o 
  -6   7  13        0.84        4.35     14.46 o 
  -5   7  13      693.83      689.81     44.78 o 
  -4   7  13      499.85      529.51     25.93 o 
  -3   7  13       44.29       34.51      9.48 o 
  -2   7  13      139.05      137.73     13.06 o 
  -1   7  13     1100.72     1112.01     31.69 o 
   0   7  13      256.63      261.24     12.44 o 
   1   7  13       12.32        9.44      6.36 o 
   2   7  13      139.59      154.88     12.56 o 
   3   7  13      603.10      675.17     28.36 o 
   4   7  13       25.29       23.99      6.57 o 
   5   7  13       44.62       29.53      7.33 o 
   6   7  13        2.18       -5.27      6.42 o 
   7   7  13      393.47      411.23     31.09 o 
   8   7  13       99.24      126.27     19.51 o 
   9   7  13       29.17       30.04     14.25 o 
  -6   8  13        0.04       -7.23     13.33 o 
  -5   8  13       26.78       19.72     14.46 o 
  -4   8  13      482.58      468.65     35.58 o 
  -3   8  13      140.49      161.38     15.13 o 
  -2   8  13      434.42      415.35     38.46 o 
  -1   8  13      940.60      895.72     27.14 o 
   0   8  13       78.78       82.78      8.94 o 
   1   8  13       54.63       64.65     12.25 o 
   2   8  13      330.68      345.05     18.53 o 
   3   8  13       76.54       78.05      9.95 o 
   4   8  13       75.50       68.44      9.00 o 
   5   8  13       45.21       41.85      8.25 o 
   6   8  13      132.87      154.86     12.31 o 
   7   8  13       24.51       30.88     12.14 o 
   8   8  13       48.58       49.69     13.76 o 
   9   8  13        1.69        3.65     10.11 o 
  -5   9  13       60.60       46.39     17.20 o 
  -4   9  13       31.65       23.72     14.95 o 
  -3   9  13        4.52        2.74     13.69 o 
  -2   9  13       33.09       37.32      9.78 o 
  -1   9  13      998.44     1015.93     40.38 o 
   0   9  13      379.35      327.95     14.39 o 
   1   9  13      384.96      358.81     25.41 o 
   2   9  13      924.96      910.51     36.68 o 
   3   9  13      554.14      571.62     30.71 o 
   4   9  13       36.00       43.31      8.31 o 
   5   9  13        2.25       -4.27      5.29 o 
   6   9  13       33.60       51.08     13.34 o 
   7   9  13       16.32       19.58     11.30 o 
   8   9  13       97.84       97.70     18.46 o 
   9   9  13        0.53       -6.39     10.88 o 
  -4  10  13       71.28       74.47     19.58 o 
  -3  10  13       13.89        0.63     12.42 o 
  -2  10  13        5.33        8.63     12.99 o 
  -1  10  13        8.03       -5.37      7.10 o 
   0  10  13      110.55      121.68     10.39 o 
   1  10  13       45.83       33.24      7.46 o 
   2  10  13       34.97       23.31     14.60 o 
   3  10  13       31.53       27.80      8.50 o 
   4  10  13       34.80       30.37     11.48 o 
   5  10  13      145.19      154.30     19.41 o 
   6  10  13       91.62      117.71     19.79 o 
   7  10  13       13.91       11.79     12.00 o 
   8  10  13       39.76       63.10     16.85 o 
   9  10  13       38.04       64.36     16.42 o 
  -3  11  13        7.85        0.07     13.90 o 
  -2  11  13       76.16       62.12     18.25 o 
  -1  11  13      226.51      237.80     26.60 o 
   0  11  13      392.77      347.92     19.21 o 
   1  11  13      100.72      113.03     11.24 o 
   2  11  13      205.71      238.47     17.06 o 
   3  11  13      791.81      916.34     57.79 o 
   4  11  13        3.17       -0.79      6.55 o 
   5  11  13       42.96       31.60     14.04 o 
   6  11  13      194.49      202.64     26.04 o 
   7  11  13       11.91       11.09     12.14 o 
   8  11  13        7.82       12.49     12.28 o 
  -2  12  13       59.57       49.20     16.42 o 
  -1  12  13       27.51       22.81     14.60 o 
   0  12  13       82.27       79.93     21.97 o 
   1  12  13      458.79      455.96     28.18 o 
   2  12  13      120.16      103.81     21.41 o 
   3  12  13        4.31        6.58      8.12 o 
   4  12  13       14.54        1.57      8.35 o 
   5  12  13      140.49      183.45     14.79 o 
   6  12  13       77.57       74.12     17.76 o 
   7  12  13        4.40       14.18     13.27 o 
   8  12  13        1.94      -11.65      9.12 o 
  -1  13  13        6.94       -2.46     11.86 o 
   0  13  13        2.93      -12.01      8.00 o 
   1  13  13       56.15       77.09     17.76 o 
   3  13  13       18.31       15.86     15.02 o 
   4  13  13        7.84        5.05     12.99 o 
   5  13  13       79.01       97.70     21.12 o 
   6  13  13       85.14       93.70     20.28 o 
   7  13  13        5.84       17.83     14.25 o 
   0  14  13        5.04       -7.09     13.26 o 
   1  14  13       57.44       76.88     22.85 o 
   2  14  13       30.15       30.57     14.00 o 
   3  14  13        0.79       -2.53     13.48 o 
   4  14  13        4.64        3.51     12.99 o 
   5  14  13       48.69       54.54     18.32 o 
   6  14  13        1.36       -4.49     12.28 o 
   4  15  13       20.78        2.25     16.28 o 
  -4  -5  14       30.30       50.91     10.28 o 
  -3  -5  14       33.95       49.20     11.48 o 
  -2  -5  14       14.98       17.89      7.76 o 
  -1  -5  14        0.13       -3.16      7.37 o 
   0  -5  14       28.96       19.51      9.33 o 
  -6  -4  14       53.49       76.22     21.83 o 
  -5  -4  14       23.52       22.39     16.35 o 
  -4  -4  14       41.77       39.27      9.43 o 
  -3  -4  14        4.21        1.47      6.65 o 
  -2  -4  14       43.41       33.42      8.33 o 
  -1  -4  14      117.85      104.23     14.95 o 
   0  -4  14       49.28       64.50     12.91 o 
   1  -4  14       17.45        4.07      8.56 o 
  -7  -3  14        6.01       -6.67     14.53 o 
  -6  -3  14        3.07       -1.12     11.79 o 
  -5  -3  14        2.44        0.63      7.73 o 
  -4  -3  14       85.67       90.21     12.42 o 
  -3  -3  14      233.28      233.43     16.34 o 
  -2  -3  14        3.32        1.93      7.16 o 
  -1  -3  14       83.57       86.19     13.76 o 
   0  -3  14       86.95      124.80     14.74 o 
   1  -3  14      199.57      195.34     18.88 o 
   2  -3  14        2.14        0.14      7.72 o 
   3  -3  14        2.45       -4.07      7.30 o 
  -7  -2  14      191.30      192.53     27.51 o 
  -6  -2  14       77.38       87.87     19.16 o 
  -5  -2  14       10.70        8.30      8.35 o 
  -4  -2  14       10.53        5.11      7.33 o 
  -3  -2  14       22.32        9.85      6.90 o 
  -2  -2  14       86.71       87.60     11.29 o 
  -1  -2  14        0.50        5.14      6.32 o 
   0  -2  14      161.83      175.89     17.55 o 
   1  -2  14       50.62       43.03     11.16 o 
   2  -2  14        2.24       -5.33      7.09 o 
   3  -2  14       39.37       60.57     13.48 o 
   4  -2  14       58.60       52.85     12.77 o 
  -7  -1  14      404.19      448.29     40.22 o 
  -6  -1  14       14.57       21.20     13.69 o 
  -5  -1  14       85.09       79.07     11.94 o 
  -4  -1  14      824.80      855.43     37.75 o 
  -3  -1  14      855.17      924.81     39.56 o 
  -2  -1  14      245.62      250.08     16.59 o 
  -1  -1  14        6.60        9.05      7.86 o 
   0  -1  14      129.33      125.08     16.00 o 
   1  -1  14      372.79      391.72     26.95 o 
   2  -1  14      123.71      120.52     16.49 o 
   3  -1  14      220.48      236.96     21.05 o 
   4  -1  14      114.67      112.37     16.07 o 
   5  -1  14       52.10       51.94     12.63 o 
  -6   0  14      315.56      362.10     28.70 o 
  -5   0  14      656.12      749.47     45.06 o 
  -4   0  14      178.57      210.29     21.27 o 
  -3   0  14      668.43      695.43     40.99 o 
  -2   0  14      309.65      311.71     24.07 o 
  -1   0  14      488.64      498.13     32.14 o 
   0   0  14      789.06      798.18     44.57 o 
   1   0  14      355.32      335.15     24.42 o 
   2   0  14        0.12       -0.49      6.81 o 
   3   0  14      329.00      322.23     24.28 o 
   4   0  14      142.10      155.68     16.98 o 
   5   0  14       56.13       53.83     12.49 o 
  -6   1  14       21.42       18.04     13.83 o 
  -5   1  14     1173.14     1286.08     67.73 o 
  -4   1  14      794.60      895.59     50.67 o 
  -3   1  14        3.86       -5.97      8.21 o 
  -2   1  14      982.93      991.53     53.55 o 
  -1   1  14      537.69      571.90     34.95 o 
   0   1  14      883.62      952.44     51.09 o 
   1   1  14      159.83      146.06     15.72 o 
   2   1  14       10.55       -5.83      6.60 o 
   3   1  14      330.78      354.45     25.34 o 
   4   1  14      412.95      408.77     28.21 o 
   5   1  14        7.19        9.55      8.21 o 
   6   1  14       30.63       31.37     10.46 o 
  -6   2  14      196.34      188.87     21.90 o 
  -5   2  14      628.57      670.44     41.91 o 
  -4   2  14      223.05      235.27     21.76 o 
  -3   2  14      117.91      122.48     17.76 o 
  -2   2  14      518.61      527.33     33.62 o 
  -1   2  14       83.19       71.80     13.47 o 
   0   2  14        0.61       -3.65      6.60 o 
   1   2  14      134.37      129.85     16.28 o 
   2   2  14       32.95       19.51      9.05 o 
   3   2  14       39.78       38.46     10.46 o 
   4   2  14       28.56       41.97     11.37 o 
   5   2  14        5.84       -1.61      8.07 o 
   6   2  14       68.91       78.54     13.76 o 
  -6   3  14      110.03      120.38     19.58 o 
  -5   3  14      173.94      191.48     21.69 o 
  -4   3  14      157.73      171.96     18.95 o 
  -3   3  14       17.54        6.60      9.48 o 
  -2   3  14        8.58      -10.25      7.93 o 
  -1   3  14       47.30       41.76     11.44 o 
   0   3  14      103.73      127.04     15.02 o 
   1   3  14      253.94      277.81     21.83 o 
   2   3  14       79.91       81.21     13.12 o 
   3   3  14       47.59       24.85      9.26 o 
   4   3  14       30.95       16.49      8.84 o 
   5   3  14        5.09       -3.44      6.60 o 
   6   3  14      105.32       97.42     14.74 o 
   7   3  14       66.59       56.29     12.21 o 
  -7   4  14      130.41      143.92     15.40 o 
  -6   4  14        3.34        3.29      8.02 o 
  -5   4  14      662.73      696.52     29.93 o 
  -4   4  14      390.96      471.23     22.60 o 
  -3   4  14       40.17       27.17      8.00 o 
  -2   4  14      104.92      105.71     10.67 o 
  -1   4  14       28.54       12.99      9.33 o 
   0   4  14        0.32       -7.23      7.23 o 
   1   4  14       17.36       15.16      8.21 o 
   2   4  14        3.68        4.00      7.86 o 
   3   4  14       65.84       54.54     11.44 o 
   4   4  14      309.06      318.79     23.86 o 
   5   4  14      165.18      153.71     16.77 o 
   6   4  14       53.25       63.31     13.06 o 
   7   4  14        1.70        1.89      8.84 o 
  -7   5  14        0.23       14.25     14.18 o 
  -6   5  14       71.29       68.30     11.72 o 
  -5   5  14       10.29        7.74      8.34 o 
  -4   5  14       58.89       73.58     10.65 o 
  -3   5  14      123.14      125.53     12.53 o 
  -2   5  14      488.92      495.08     23.10 o 
  -1   5  14      464.28      522.23     23.69 o 
   0   5  14        0.81       -1.84      3.91 o 
   1   5  14      285.92      287.42     19.69 o 
   2   5  14      168.65      165.64     16.56 o 
   3   5  14      278.09      232.46     20.00 o 
   4   5  14       23.22       23.65      9.12 o 
   5   5  14        0.32        1.54      7.23 o 
   7   5  14       13.57        0.84      7.37 o 
  -6   6  14        0.42        7.93     12.21 o 
  -5   6  14        6.08       -1.21      8.61 o 
  -4   6  14       12.05       17.72      9.07 o 
  -3   6  14      132.23      149.33     13.77 o 
  -2   6  14      242.08      246.42     15.83 o 
  -1   6  14        8.57        5.70      6.71 o 
   0   6  14        6.05       -3.58      4.26 o 
   1   6  14      185.23      175.13     12.77 o 
   2   6  14      672.27      711.61     29.63 o 
   3   6  14       18.99       17.81      6.87 o 
   4   6  14       81.39       96.75     10.10 o 
   5   6  14       41.49       46.87      8.11 o 
   6   6  14        2.46        0.07      6.81 o 
   7   6  14       28.36       40.29     11.09 o 
  -6   7  14        0.44      -18.04     12.14 o 
  -5   7  14        6.44       -0.98     12.49 o 
  -4   7  14        1.29       -9.15      7.57 o 
  -3   7  14      148.02      142.64     14.25 o 
  -2   7  14      381.47      373.78     20.49 o 
  -1   7  14        0.77       -9.16      6.11 o 
   0   7  14       45.20       41.56      6.70 o 
   1   7  14      354.54      399.09     20.45 o 
   2   7  14      122.19      163.39     12.30 o 
   3   7  14       11.01       10.05      6.34 o 
   4   7  14       89.05      103.33     14.64 o 
   5   7  14      109.53      121.98     12.14 o 
   6   7  14       74.53       99.14     15.65 o 
   7   7  14        1.11       -6.67      8.49 o 
   8   7  14       48.26       51.87     14.46 o 
  -5   8  14        0.73        5.05     15.30 o 
  -4   8  14       58.46       42.46     16.49 o 
  -3   8  14       13.27        3.46      8.28 o 
  -2   8  14      457.22      453.93     23.23 o 
  -1   8  14       88.25       84.64     14.49 o 
   0   8  14      205.27      205.05     11.52 o 
   1   8  14      168.20      168.03     17.05 o 
   2   8  14      227.79      217.99     15.02 o 
   3   8  14       25.02       27.31      7.43 o 
   4   8  14      221.04      247.65     15.72 o 
   5   8  14        0.50        0.09      6.67 o 
   6   8  14       16.02       18.55      6.91 o 
   7   8  14        1.76       12.70      9.97 o 
   8   8  14       96.45      115.25     18.60 o 
  -4   9  14       53.01       33.90     16.28 o 
  -3   9  14       20.51        7.51     13.20 o 
  -2   9  14       21.96       10.68      8.95 o 
  -1   9  14       21.14        9.70      7.88 o 
   0   9  14      253.28      258.46     13.00 o 
   1   9  14      916.58      991.66     30.40 o 
   2   9  14      535.09      554.64     46.50 o 
   3   9  14       81.23      100.03     11.69 o 
   4   9  14      149.77      158.69     12.84 o 
   5   9  14      394.07      424.69     25.20 o 
   6   9  14       12.68        2.28      6.13 o 
   7   9  14        0.06       -9.33      8.98 o 
   8   9  14       12.52       14.11     11.79 o 
  -4  10  14       46.91       19.37     16.07 o 
  -3  10  14       23.33       20.50     15.30 o 
  -2  10  14       58.34       36.08     16.00 o 
  -1  10  14        2.14        5.55      8.33 o 
   0  10  14      103.15       95.55     10.04 o 
   1  10  14        0.86       -8.66      5.78 o 
   2  10  14      161.15      185.56     14.92 o 
   3  10  14        4.49        2.23      7.01 o 
   4  10  14      454.40      482.70     28.39 o 
   5  10  14      322.93      345.08     28.39 o 
   6  10  14       46.30       30.81     13.34 o 
   7  10  14       26.07       19.16     12.07 o 
   8  10  14       81.17       90.96     17.90 o 
  -2  11  14       21.87        7.65     15.23 o 
  -1  11  14        0.08      -10.53     10.25 o 
   0  11  14      217.07      244.12     13.58 o 
   1  11  14      425.98      487.06     19.69 o 
   2  11  14        5.38       -7.29      6.49 o 
   3  11  14       25.90       17.76     12.60 o 
   4  11  14        2.34       -2.19      6.55 o 
   5  11  14      108.14      144.56     14.05 o 
   6  11  14       10.29        3.58     11.37 o 
   7  11  14       62.73       58.54     16.70 o 
   8  11  14      140.86      172.66     24.77 o 
  -2  12  14       25.18       17.20     16.42 o 
  -1  12  14       81.81       58.19     18.53 o 
   0  12  14       11.29       -8.19      8.32 o 
   1  12  14       33.66       37.05     11.67 o 
   2  12  14       25.58       12.88      8.30 o 
   3  12  14       13.33       -2.18      7.18 o 
   4  12  14       39.70       45.52     10.46 o 
   5  12  14        0.27       -8.44      6.63 o 
   6  12  14        2.64        2.81     11.23 o 
   7  12  14      116.54      143.82     23.16 o 
   0  13  14       79.19       93.37     14.08 o 
   1  13  14      128.28      121.71     19.76 o 
   2  13  14       45.54       45.93     14.00 o 
   3  13  14       76.81       62.12     19.58 o 
   4  13  14       38.56       39.10     10.30 o 
   5  13  14        0.98      -12.56     11.16 o 
   6  13  14       19.04        9.83     12.21 o 
   7  13  14       83.15       91.59     19.93 o 
   2  14  14       51.04       62.13     15.01 o 
   3  14  14       47.61       48.92     20.21 o 
   4  14  14        2.05      -16.21     10.81 o 
   5  14  14       83.11       71.45     21.69 o 
  -4  -4  15       54.39       47.37     11.76 o 
  -3  -4  15      107.98      110.30     29.80 o 
  -2  -4  15       42.76       36.09     14.46 o 
  -1  -4  15       29.53       34.53     11.37 o 
  -5  -3  15       68.02       68.85     20.64 o 
  -4  -3  15       22.24       22.33      8.60 o 
  -3  -3  15       70.47       61.31     10.29 o 
  -2  -3  15       40.42       43.10      8.91 o 
  -1  -3  15       31.87       39.20     12.18 o 
   0  -3  15       23.97       32.50      9.97 o 
   1  -3  15       22.86       24.00      9.97 o 
  -5  -2  15       16.98       16.42     11.65 o 
  -4  -2  15      120.32      138.83     18.32 o 
  -3  -2  15        1.32       -9.97      8.00 o 
  -2  -2  15       60.59       82.40     14.60 o 
  -1  -2  15       30.44       44.29     10.67 o 
   0  -2  15       58.33       57.20     12.14 o 
   1  -2  15       24.52       23.79     10.11 o 
   2  -2  15       16.99       15.02      8.98 o 
  -5  -1  15      119.21      180.03     22.32 o 
  -4  -1  15       17.16       23.23     11.02 o 
  -3  -1  15      105.41       94.12     15.72 o 
  -2  -1  15      246.11      285.74     23.37 o 
  -1  -1  15      334.60      374.10     26.95 o 
   0  -1  15        0.08        1.12      7.51 o 
   1  -1  15        7.56        3.02      7.93 o 
   2  -1  15       47.37       52.15     12.14 o 
   3  -1  15       67.24       79.87     14.11 o 
  -5   0  15       69.51       69.07     15.44 o 
  -4   0  15       27.28       19.44     11.86 o 
  -3   0  15      242.71      241.80     21.62 o 
  -2   0  15      257.08      257.94     22.53 o 
  -1   0  15       41.75       21.69      9.69 o 
   0   0  15       60.23       59.10     12.14 o 
   1   0  15       97.59      125.71     16.35 o 
   2   0  15      104.04      131.82     15.30 o 
   3   0  15       13.42       12.84      9.26 o 
   4   0  15        4.47       10.04      8.84 o 
  -6   1  15      281.46      332.20     28.56 o 
  -5   1  15       12.80       22.04     13.27 o 
  -4   1  15       48.43       42.74     14.18 o 
  -3   1  15      160.26      187.54     21.97 o 
  -2   1  15      191.52      172.45     18.11 o 
  -1   1  15       76.69       89.00     14.60 o 
   0   1  15      286.56      262.78     21.90 o 
   1   1  15      271.00      273.32     22.18 o 
   2   1  15      176.05      176.52     17.62 o 
   3   1  15        3.79       -0.14      7.79 o 
   4   1  15      141.34      147.40     16.35 o 
   5   1  15       27.14       40.57     11.58 o 
  -6   2  15       55.19       83.24     17.90 o 
  -5   2  15       38.67       29.55     14.11 o 
  -4   2  15       26.57       46.11     13.06 o 
  -3   2  15      206.13      236.39     21.83 o 
  -2   2  15      262.56      274.30     23.23 o 
  -1   2  15       59.84       36.08     11.44 o 
   0   2  15      503.21      479.45     31.51 o 
   1   2  15      672.90      684.62     40.43 o 
   2   2  15      149.00      174.91     17.55 o 
   3   2  15        0.67       -8.49      6.46 o 
   4   2  15      169.56      220.53     20.35 o 
   5   2  15       95.48       95.31     15.72 o 
   6   2  15       22.62       11.44      9.26 o 
  -6   3  15      467.10      508.24     36.28 o 
  -5   3  15        0.21      -15.79     10.53 o 
  -4   3  15      455.71      505.22     34.67 o 
  -3   3  15      537.87      661.60     41.13 o 
  -2   3  15      201.68      199.83     19.86 o 
  -1   3  15      219.19      219.62     20.42 o 
   0   3  15     1112.77     1163.12     61.06 o 
   1   3  15      524.58      573.44     35.65 o 
   2   3  15      480.39      547.61     34.39 o 
   3   3  15        0.54       -3.37      7.51 o 
   4   3  15      232.71      229.52     20.70 o 
   5   3  15       40.97       28.36     10.88 o 
   6   3  15        0.45       -7.09      6.74 o 
  -6   4  15       19.99       24.85     15.44 o 
  -5   4  15      151.52      152.31     22.18 o 
  -4   4  15      312.52      323.64     26.95 o 
  -3   4  15       25.56       25.69     12.42 o 
  -2   4  15        2.67       -5.05      9.05 o 
  -1   4  15       25.89       38.60     12.35 o 
   0   4  15      557.38      585.58     36.56 o 
   1   4  15      628.87      676.06     40.15 o 
   2   4  15      343.55      276.40     22.46 o 
   3   4  15        4.86        5.26      7.86 o 
   4   4  15       17.14       19.93      9.69 o 
   5   4  15       36.75       30.18     10.88 o 
   6   4  15       11.10        5.40      8.63 o 
  -6   5  15      191.92      191.48     16.60 o 
  -5   5  15      110.82      101.97     12.90 o 
  -4   5  15      479.03      512.79     24.74 o 
  -3   5  15       32.64       22.23      8.67 o 
  -2   5  15        6.28        0.71      6.78 o 
  -1   5  15       76.78       71.80     14.11 o 
   0   5  15       50.34       52.01     12.63 o 
   1   5  15      204.50      205.51     19.51 o 
   2   5  15       38.49       15.72      9.12 o 
   3   5  15       26.76       21.06      9.41 o 
   4   5  15      301.59      328.55     24.77 o 
   5   5  15        0.65       -5.40      7.09 o 
   6   5  15        0.03       -3.51      7.86 o 
   7   5  15       49.75       99.17     15.51 o 
  -6   6  15      116.25      104.44     19.02 o 
  -5   6  15      100.47       95.68     13.47 o 
  -4   6  15      127.47      157.87     14.99 o 
  -3   6  15       94.74       96.78     11.88 o 
  -2   6  15        4.09        0.16     10.98 o 
  -1   6  15      221.52      204.78     23.30 o 
   0   6  15      181.20      169.39     10.50 o 
   1   6  15      365.61      412.92     15.76 o 
   2   6  15      300.33      287.49     23.09 o 
   3   6  15      235.13      244.75     21.41 o 
   4   6  15      106.64      115.81     16.28 o 
   5   6  15       34.73       31.58     10.67 o 
   6   6  15      124.43      156.10     17.41 o 
   7   6  15       84.02      137.85     17.83 o 
  -5   7  15       30.75        8.86     10.31 o 
  -4   7  15        0.55       -3.22      7.86 o 
  -3   7  15       86.43       78.75     16.00 o 
  -2   7  15       33.89       27.69      8.98 o 
  -1   7  15       44.61       46.61      9.56 o 
   0   7  15       95.28      101.70      9.26 o 
   1   7  15        4.93        4.00      5.76 o 
   2   7  15      362.43      396.46     35.83 o 
   3   7  15      508.85      572.03     25.93 o 
   4   7  15       68.37       70.58     11.76 o 
   5   7  15        2.40        0.98      7.86 o 
   6   7  15       27.52       32.36     10.04 o 
  -4   8  15       33.54       30.45     10.57 o 
  -3   8  15       55.98       54.09     10.88 o 
  -2   8  15        6.51        2.65      7.50 o 
  -1   8  15       64.83       52.18     10.44 o 
   0   8  15        2.40       -1.03      5.62 o 
   1   8  15      347.74      376.82     16.03 o 
   2   8  15       42.54       43.87      9.67 o 
   3   8  15      283.46      300.90     20.84 o 
   4   8  15       10.25       16.95      7.15 o 
   5   8  15       69.81       67.52     19.44 o 
   6   8  15      165.13      195.49     13.69 o 
   7   8  15       60.12       62.05     15.02 o 
  -4   9  15       42.58       32.57     15.93 o 
  -3   9  15       10.16       -4.31      8.75 o 
  -2   9  15       65.06       51.45     11.20 o 
  -1   9  15       61.07       73.72     16.91 o 
   0   9  15        0.21       -1.47      5.87 o 
   1   9  15        0.06       -7.46      7.55 o 
   2   9  15       17.33       12.59      7.61 o 
   3   9  15      161.80      154.39     13.41 o 
   4   9  15      223.61      242.38     15.84 o 
   5   9  15       88.52       72.15     16.28 o 
   6   9  15       40.77       45.35      8.69 o 
   7   9  15      123.71      150.91     21.76 o 
  -3  10  15        2.12        0.84     12.63 o 
  -2  10  15        3.68      -12.39      8.26 o 
  -1  10  15       36.04       44.38     10.09 o 
   0  10  15       15.04        0.85      6.60 o 
   1  10  15        9.77       -5.67      7.50 o 
   2  10  15       66.23       60.86     11.05 o 
   3  10  15       80.77       60.75     10.46 o 
   4  10  15       71.39       72.67     10.30 o 
   5  10  15        4.97       -0.09      6.35 o 
   6  10  15       50.48       53.13     14.88 o 
   7  10  15      123.97      144.24     22.04 o 
  -2  11  15      113.59       88.79     20.84 o 
  -1  11  15      196.53      210.57     25.83 o 
   0  11  15       11.74        8.01      7.29 o 
   1  11  15      113.46      122.85     12.88 o 
   2  11  15       47.28       47.83     10.13 o 
   3  11  15      212.43      244.21     26.67 o 
   4  11  15      279.67      274.62     22.36 o 
   5  11  15       19.44       16.20      7.99 o 
   6  11  15       71.22       49.34     16.56 o 
   7  11  15      145.13      164.52     23.16 o 
  -1  12  15       43.17       29.90     16.14 o 
   0  12  15        0.40      -13.30      8.87 o 
   1  12  15       34.05       38.80      8.96 o 
   2  12  15      185.73      200.81     21.12 o 
   3  12  15       52.86       58.45     10.83 o 
   4  12  15        7.38        1.11      7.25 o 
   5  12  15        0.64        2.10      6.79 o 
   6  12  15      118.71      127.39     21.69 o 
   1  13  15      256.65      314.00     21.23 o 
   2  13  15        5.19       -7.40     13.72 o 
   3  13  15        0.19       -4.71     10.46 o 
   4  13  15       17.79       16.29      8.91 o 
   5  13  15        4.09        2.18      7.59 o 
  -4  -2  16       38.41       33.55     11.37 o 
  -3  -2  16        0.79      -10.25      7.09 o 
  -2  -2  16        0.89       -2.04      8.56 o 
  -1  -2  16        5.63        7.86      8.49 o 
   0  -2  16       21.99       18.25      9.69 o 
  -5  -1  16       23.97       15.65     11.16 o 
  -4  -1  16      152.01      162.41     20.35 o 
  -3  -1  16       48.68       69.84     14.81 o 
  -2  -1  16       27.51       28.78     10.67 o 
  -1  -1  16       96.93      105.42     16.35 o 
   0  -1  16       30.81       13.27      8.98 o 
   1  -1  16      161.81      163.75     17.69 o 
   2  -1  16       59.15       89.35     15.02 o 
  -5   0  16       28.73       26.11     12.77 o 
  -4   0  16      216.85      227.41     22.39 o 
  -3   0  16       24.61       18.88     11.30 o 
  -2   0  16        0.39        0.35      8.35 o 
  -1   0  16      144.17      157.43     17.05 o 
   0   0  16      199.80      182.28     18.46 o 
   1   0  16      113.20      122.41     16.70 o 
   2   0  16        7.43        3.09      7.58 o 
   3   0  16       17.79       19.51      9.62 o 
  -6   1  16       10.33       10.39     12.28 o 
  -5   1  16      243.78      301.88     26.95 o 
  -4   1  16      274.19      303.28     26.67 o 
  -3   1  16      157.50      153.08     19.72 o 
  -2   1  16      100.65      105.28     16.42 o 
  -1   1  16      298.34      283.49     23.58 o 
   0   1  16       70.30       77.00     13.62 o 
   1   1  16       37.38       41.06     11.93 o 
   2   1  16       21.38        9.05      8.84 o 
   3   1  16      108.93      137.78     17.76 o 
   4   1  16       80.56      103.74     15.93 o 
  -6   2  16       12.71       -3.93     11.86 o 
  -5   2  16       90.31      132.80     20.35 o 
  -4   2  16      855.94      967.67     55.30 o 
  -3   2  16       65.08       82.89     16.77 o 
  -2   2  16       82.36       82.82     15.79 o 
  -1   2  16      109.76      134.97     18.32 o 
   0   2  16        3.18        8.21      8.77 o 
   1   2  16      167.55      167.05     17.97 o 
   2   2  16       56.17       59.31     12.77 o 
   3   2  16      153.61      165.99     18.32 o 
   4   2  16       14.65       17.83      9.41 o 
  -6   3  16      155.56      198.99     25.97 o 
  -5   3  16      156.53      181.01     24.49 o 
  -4   3  16        0.33       -8.49     11.51 o 
  -3   3  16      142.78      182.07     20.00 o 
  -2   3  16        2.25        4.56      9.62 o 
  -1   3  16      377.27      418.88     30.18 o 
   0   3  16       73.13       81.07     14.11 o 
   1   3  16       11.48       18.53      9.83 o 
   2   3  16      139.63      139.82     17.48 o 
   3   3  16      155.73      169.85     18.46 o 
   4   3  16       12.92       15.44      9.33 o 
   5   3  16       45.68       57.27     13.06 o 
  -5   4  16      123.08      155.19     22.53 o 
  -4   4  16      125.86      157.36     22.39 o 
  -3   4  16       32.54       18.81     12.07 o 
  -2   4  16       31.44       25.90     12.14 o 
  -1   4  16       43.00       29.48     11.44 o 
   0   4  16      142.96      157.01     18.39 o 
   1   4  16        0.23       13.90     10.60 o 
   2   4  16       82.64       78.82     14.25 o 
   3   4  16      402.20      450.12     30.88 o 
   4   4  16       67.33       57.41     12.70 o 
   5   4  16       73.44      108.44     16.14 o 
  -5   5  16      714.90      764.91     48.14 o 
  -4   5  16       33.78       16.63     13.55 o 
  -3   5  16        0.24      -13.05      8.70 o 
  -2   5  16      320.46      336.41     26.81 o 
  -1   5  16      153.13      157.01     18.39 o 
   0   5  16       76.09       85.14     15.72 o 
   1   5  16      240.50      277.32     23.37 o 
   2   5  16      124.33      144.59     16.98 o 
   3   5  16      251.89      274.16     23.44 o 
   4   5  16       56.49       33.27     10.95 o 
   5   5  16      265.62      276.26     23.30 o 
   6   5  16      202.42      262.64     22.88 o 
  -5   6  16       80.07      100.58     13.87 o 
  -4   6  16       15.07        5.04      8.54 o 
  -3   6  16      127.57      109.63     18.81 o 
  -2   6  16      304.18      320.55     26.39 o 
  -1   6  16       42.42       41.34     12.14 o 
   0   6  16        4.02       -5.97      8.28 o 
   1   6  16      403.41      441.42     31.30 o 
   2   6  16        4.73       -0.28      8.56 o 
   3   6  16       40.93       36.99     12.14 o 
   4   6  16       71.11       84.44     14.46 o 
   5   6  16       69.88       96.30     16.14 o 
   6   6  16      167.76      207.69     20.56 o 
  -4   7  16        0.02       -8.87      8.27 o 
  -3   7  16       79.55      103.51     13.07 o 
  -2   7  16       15.02        6.09      8.05 o 
  -1   7  16       15.30        1.50      7.03 o 
   0   7  16       12.14       -7.02      5.06 o 
   1   7  16       90.56      127.17     14.79 o 
   2   7  16       47.00       46.53     12.77 o 
   3   7  16        7.04       -1.68      8.42 o 
   4   7  16       19.64        9.12      8.84 o 
   5   7  16      148.51      209.37     20.35 o 
   6   7  16      119.17      152.80     17.76 o 
  -4   8  16       38.07       44.86     21.13 o 
  -3   8  16       20.15       11.20      9.49 o 
  -2   8  16       53.91       43.70     10.44 o 
  -1   8  16       35.11       40.58      9.71 o 
   0   8  16       20.83       16.26      6.50 o 
   1   8  16      143.49      158.04     11.47 o 
   2   8  16       65.56       59.70     10.15 o 
   3   8  16      107.16      119.49     12.68 o 
   4   8  16       97.02      132.24     15.44 o 
   5   8  16       58.68       40.22     11.79 o 
   6   8  16       47.70       46.32     12.35 o 
  -3   9  16       63.59       72.72     12.79 o 
  -2   9  16       26.93       16.80      9.04 o 
  -1   9  16        0.00       -6.50      7.54 o 
   0   9  16        1.46       -1.85      6.17 o 
   1   9  16       11.37       23.84      7.16 o 
   2   9  16       46.36       62.07     10.39 o 
   3   9  16       58.62       62.70     10.13 o 
   4   9  16       62.43       68.84     10.22 o 
   5   9  16       36.84       41.77      8.89 o 
   6   9  16       21.70       17.98      7.97 o 
  -2  10  16      105.27      123.97     14.99 o 
  -1  10  16       15.91       30.49      9.32 o 
   0  10  16        2.08       -8.91      5.94 o 
   1  10  16       11.35        9.65      6.93 o 
   2  10  16       10.75        8.49      7.50 o 
   3  10  16        7.62       -4.22      6.88 o 
   4  10  16       26.36       26.95      8.65 o 
   5  10  16        0.27       -8.72      5.82 o 
   6  10  16        4.55        0.42      9.97 o 
  -1  11  16       28.66       24.55     10.53 o 
   0  11  16       79.26       62.43      9.84 o 
   1  11  16       24.20       29.95      9.40 o 
   2  11  16       13.12       11.16     10.67 o 
   3  11  16       27.12       20.31     15.44 o 
   4  11  16       61.29       66.76     13.93 o 
   5  11  16        7.47        6.90      7.54 o 
   6  11  16       23.08       29.83     13.62 o 
   0  12  16      203.41      260.61     29.43 o 
   1  12  16       89.13      124.04     12.64 o 
   2  12  16        3.79       -6.76      8.27 o 
   3  12  16       31.28       32.41     10.84 o 
   4  12  16       35.26       30.74      9.88 o 
   5  12  16        7.87        8.11      7.85 o 
  -2  -1  17       86.09      124.17     17.12 o 
  -1  -1  17       28.17       31.02     10.67 o 
  -3   0  17       19.52       43.24     13.55 o 
  -2   0  17      105.94      101.21     16.70 o 
  -1   0  17       13.71       26.53     10.88 o 
   0   0  17        8.24        9.62      9.33 o 
   1   0  17       21.04       11.30      9.26 o 
  -4   1  17       38.25       20.07     13.20 o 
  -3   1  17      131.25      115.18     18.95 o 
  -2   1  17       88.94       86.12     15.65 o 
  -1   1  17        9.93       20.00      9.33 o 
   0   1  17       54.51       68.71     14.25 o 
   1   1  17      269.49      287.84     24.28 o 
   2   1  17      103.05      117.71     16.70 o 
  -4   2  17        2.93        7.51     11.23 o 
  -3   2  17       17.37       10.67     12.00 o 
  -2   2  17       31.28       26.25     11.93 o 
  -1   2  17        2.37       -2.53      7.37 o 
   0   2  17      109.92      145.99     17.19 o 
   1   2  17      245.77      256.96     22.46 o 
   2   2  17       89.66      110.96     16.70 o 
   3   2  17       74.18       76.29     14.39 o 
  -4   3  17       16.21        4.21     10.67 o 
  -3   3  17      431.95      472.09     34.25 o 
  -2   3  17      238.81      257.52     24.00 o 
  -1   3  17       50.48       42.96     13.55 o 
   0   3  17       56.95       69.70     14.60 o 
   1   3  17       34.73       26.25     11.30 o 
   2   3  17        0.72       -4.49      7.30 o 
   3   3  17       13.02        0.14      7.79 o 
   4   3  17      170.85      168.66     18.60 o 
  -4   4  17       65.98       65.42     16.70 o 
  -3   4  17      303.24      323.50     28.00 o 
  -2   4  17      453.38      532.66     36.78 o 
  -1   4  17        0.08       -2.53      9.41 o 
   0   4  17      195.09      222.29     21.62 o 
   1   4  17      201.91      223.20     21.19 o 
   2   4  17      152.79      173.29     18.67 o 
   3   4  17       19.42       20.78     10.46 o 
   4   4  17       75.90      117.50     17.69 o 
  -4   5  17       93.52       61.70     16.63 o 
  -3   5  17       60.14       60.22     15.72 o 
  -2   5  17        6.97        2.04      9.97 o 
  -1   5  17       15.58       13.76     10.88 o 
   0   5  17      474.02      479.88     33.62 o 
   1   5  17      429.73      466.33     32.63 o 
   2   5  17       51.13       58.12     13.69 o 
   3   5  17       12.29       15.02      9.41 o 
   4   5  17      233.69      305.60     25.05 o 
   5   5  17       51.06       68.57     14.04 o 
  -4   6  17      107.87      111.74     20.07 o 
  -3   6  17       52.07       64.43     16.28 o 
  -2   6  17        8.70       -3.30      9.55 o 
  -1   6  17        8.64        9.48     10.81 o 
   0   6  17       23.50        9.19     10.32 o 
   1   6  17      101.77      144.80     19.65 o 
   2   6  17      283.18      278.02     23.79 o 
   3   6  17        6.87        5.69      9.48 o 
   4   6  17      133.54      171.19     19.23 o 
   5   6  17       35.61       28.01     10.81 o 
  -3   7  17       13.51       13.34     13.48 o 
  -2   7  17        0.69       -6.11     10.25 o 
  -1   7  17       20.71       27.65     12.77 o 
   0   7  17      349.33      392.42     29.48 o 
   1   7  17      213.11      224.32     22.18 o 
   2   7  17        1.20       -3.09      8.77 o 
   3   7  17       12.69        5.33      9.55 o 
   4   7  17       48.76       58.47     13.34 o 
   5   7  17        9.45       16.28     10.11 o 
  -3   8  17        3.38      -14.16     12.56 o 
  -2   8  17       32.29       11.72      8.67 o 
  -1   8  17      142.00      164.16     14.96 o 
   0   8  17        0.28       -0.11      6.16 o 
   1   8  17        2.14       -0.42      9.41 o 
   2   8  17      116.37      118.55     17.83 o 
   3   8  17        3.00        1.47      9.26 o 
   4   8  17        0.13       -2.32      8.21 o 
   5   8  17        0.91        1.26      8.98 o 
  -2   9  17       11.48       12.86      9.59 o 
  -1   9  17        0.96       -7.55      7.36 o 
   0   9  17        9.25        5.35      6.52 o 
   1   9  17        4.59        8.40      6.58 o 
   2   9  17       69.47       64.85     13.97 o 
   3   9  17        2.27       -0.43      8.14 o 
   4   9  17        0.71        1.26      9.26 o 
   5   9  17       41.58       63.59     13.97 o 
  -1  10  17       38.32       33.90     13.13 o 
   0  10  17        4.84        8.50      7.09 o 
   1  10  17        2.82       -9.16      6.11 o 
   2  10  17       28.76       30.51     10.56 o 
   3  10  17       24.47       26.09      9.64 o 
   4  10  17        6.42        4.89      7.28 o 
   5  10  17        0.95       -9.22      6.78 o 
   1  11  17        0.21       -5.62      6.59 o 
   2  11  17       74.65      109.73     15.35 o 
   3  11  17       52.44       82.38     12.35 o 
   4  11  17        3.40      -10.54      7.02 o 
  -2   2  18       88.27      106.54     18.74 o 
  -1   2  18       51.16       61.06     14.74 o 
   0   2  18       23.49       28.57     12.35 o 
  -2   3  18        1.64        3.44     10.60 o 
  -1   3  18       79.33      109.70     17.76 o 
   0   3  18        5.47       -5.05      8.00 o 
   1   3  18        2.68       -6.88      8.63 o 
   2   3  18        8.40       -0.14      8.98 o 
  -3   4  18        9.52        3.51     12.14 o 
  -2   4  18       75.12       79.87     16.56 o 
  -1   4  18       88.63      134.55     19.16 o 
   0   4  18       50.07       66.54     15.51 o 
   1   4  18        2.88       -2.95      8.49 o 
   2   4  18       75.56       97.63     16.63 o 
  -2   5  18       60.11       39.59     13.90 o 
  -1   5  18       46.20       38.67     13.13 o 
   0   5  18       76.52       68.08     15.02 o 
   1   5  18      159.60      188.03     20.35 o 
   2   5  18      169.51      208.46     21.27 o 
   3   5  18      231.36      296.62     25.27 o 
  -2   6  18       30.87       16.14     12.28 o 
  -1   6  18       17.42        4.21     10.67 o 
   0   6  18        0.19       -5.33      9.55 o 
   1   6  18      188.99      183.54     20.14 o 
   2   6  18      132.93      172.94     20.00 o 
   3   6  18       12.55       -3.44     10.04 o 
  -2   7  18       63.88       59.73     16.07 o 
  -1   7  18       14.76        6.46      9.83 o 
   0   7  18       71.72       67.17     15.58 o 
   1   7  18      160.80      177.93     21.76 o 
   2   7  18       56.22       47.52     13.41 o 
   3   7  18       91.11      100.79     17.05 o 
  -1   8  18       74.61       56.85     16.00 o 
   0   8  18        1.82      -12.98      8.70 o 
   1   8  18       56.14       54.82     14.39 o 
   2   8  18       16.04       20.57     11.51 o 
   3   8  18       37.63       42.60     13.13 o 
   0   9  18        5.55        8.28     11.79 o 
   1   9  18       97.63       97.98     17.76 o 
   2   9  18        2.07       -6.67      8.91 o 
   3   9  18        2.99       -7.86      8.49 o 
                                                 
